# Supplementary material for: Ten-year trends in clinical characteristics and outcome of children hospitalized with severe wasting or nutritional edema in Malawi (2011–2021): Declining admissions but worsened clinical profiles
Source: PLoS One. 2024 Dec 26;19(12):e0311534. doi: 10.1371/journal.pone.0311534 (PMC11670969; doi:10.1371/journal.pone.0311534)
Supplement: S1 Dataset — (CSV) [file pone.0311534.s017.csv]

	patient_id	year	breastfed	died_during_stay	absconded	patients_sex	age_months	los	time_death	readmission	hiv_reactive_01	hiv_status	hiv_status_4g	hivtesting	hiv_exposed	hiv_nonR	hiv_r	hiv_unknown	dehydration_sev	fever	diarhoea	convlusions	neurological_signs	patient_vomiting	cough	difficulty_breathing	pallor	jaundice	rash	final_muac_cm	haz_d1	waz_d1	whz_d1	oedema_cln	d1_severity_of_oedema	cerebral_palsy	status_vaccination_records	blantyre_coma_score	antibiotics	count_sympto	antibiotics_line	antibiotics_line_first	antibiotics_line_first_count	antibiotics_line_second	antibiotics_line_second_count	antibiotics_line_other	antibiotics_total	antibiotics_total_bin	antibiotics_cotrimoxazole
1	RD0667	2012	0	no	0	female	31	3	NA	no	0	Unknown	Unknown	0	0	0	0	1	0	1	0	NA	0	0	1	1	0	0	0	13	-2.36	NA	NA	yes	+++	no	complete	5	cotrimoxazole be0z1lpe0icilli0 ge0tamici0	3	first first first	1	3	0	0	0	3	3	1
2	RD0615	2013	NA	no	0	male	21	20	NA	no	0	Unknown	Unknown	1	0	0	0	1	0	0	1	NA	0	1	0	1	0	0	0	NA	-3.18	-4.95	-5.15	no	none	no	complete	5	cotrimoxazole be0z1lpe0icilli0 ciprofloxaci0 ge0tamici0 metro0idazole	3	first first second first first	1	4	1	1	0	5	greater than 4 compounds	1
3	RD1399	2020	NA	no	1	male	23	NA	NA	no	0	Unknown	Unknown	0	0	0	0	1	NA	NA	NA	NA	NA	NA	NA	NA	NA	NA	NA	11.80000019	-1.88	-2.6	-2.29	yes	++	NA	NA	NA	amoxicilli0 be0z1lpe0icilli0 ge0tamici0 other	0	first first first other	1	3	0	0	1	3	3	0
4	RD1219	2021	1	no	0	female	13	5	NA	no	0	Non-reactive	Non-reactive	1	0	1	0	0	1	0	1	0	0	1	0	0	0	0	0	13.30000019	-1.42	-2.78	-2.89	no	none	yes	complete	5	cotrimoxazole chloramphe0icol ge0tamici0	4	first first first	1	3	0	0	0	3	3	1
5	RD0749	2012	1	no	0	male	14	8	NA	no	0	Unknown	Unknown	0	0	0	0	1	0	0	1	NA	0	0	1	0	0	0	0	10	-2.44	-4.06	-4.17	yes	++	no	complete	5	cotrimoxazole chloramphe0icol ge0tamici0	2	first first first	1	3	0	0	0	3	3	1
6	RD0760	2012	0	yes	NA	male	45	NA	6	no	0	Unknown	Unknown	0	0	0	0	1	0	1	0	NA	0	1	1	0	1	0	0	NA	-4.07	-4.61	-3.78	yes	++	no	complete	5	cotrimoxazole ceftriaxo0e metro0idazole	4	first second first	1	2	1	1	0	3	3	1
7	RD0265	2015	0	no	0	male	23	5	NA	no	0	Unknown	Unknown	1	0	0	0	1	0	1	0	NA	0	1	0	0	0	0	0	NA	NA	-2.68	NA	yes	++	no	missed	NA	cotrimoxazole chloramphe0icol ge0tamici0	2	first first first	1	3	0	0	0	3	3	1
8	RD0418	2013	NA	no	0	female	21	6	NA	no	0	Unknown	Unknown	1	0	0	0	1	0	0	1	NA	0	0	0	0	NA	NA	0	NA	NA	-1.79	NA	yes	++	no	NA	5	cotrimoxazole chloramphe0icol ge0tamici0	1	first first first	1	3	0	0	0	3	3	1
9	RD1496	2017	NA	no	0	female	10	5	NA	no	0	Non-reactive	Non-reactive	1	0	1	0	0	1	1	1	0	0	1	0	1	0	0	0	11	-1.04	-2.81	-3.1	no	none	NA	missed	3	cotrimoxazole be0z1lpe0icilli0 ge0tamici0	6	first first first	1	3	0	0	0	3	3	1
10	RD0582	2011	1	no	0	female	12	6	NA	no	0	Unknown	Unknown	0	0	0	0	1	NA	NA	NA	NA	NA	NA	NA	NA	NA	NA	NA	NA	NA	0.05	NA	yes	++	NA	NA	NA	chloramphe0icol cotrimoxazole ge0tamici0	0	first first first	1	3	0	0	0	3	3	1
11	RD0274	2012	0	no	0	female	26	5	NA	no	0	Unknown	Unknown	1	0	0	0	1	0	1	1	NA	0	1	0	0	0	0	0	NA	-3.13	-3.64	-2.62	yes	++	no	complete	5	cotrimoxazole chloramphe0icol ge0tamici0	3	first first first	1	3	0	0	0	3	3	1
12	RD0452	2012	0	yes	NA	male	11	NA	9	no	0	Unknown	Unknown	0	0	0	0	1	0	1	1	NA	0	1	1	0	0	0	0	NA	-4.96	-4.26	-2.03	yes	++	no	complete	5	cotrimoxazole chloramphe0icol ge0tamici0	4	first first first	1	3	0	0	0	3	3	1
13	RD0744	2012	0	yes	NA	female	16	NA	2	no	0	Unknown	Unknown	1	0	0	0	1	1	0	1	NA	0	1	0	0	0	0	0	NA	-0.57	-2.47	-3.07	yes	++	no	complete	5	cotrimoxazole ceftriaxo0e chloramphe0icol ge0tamici0	3	first second first first	1	3	1	1	0	4	greater than 4 compounds	1
14	RD0240	2016	NA	yes	NA	male	9	NA	4	no	0	Unknown	Unknown	1	0	0	0	1	NA	NA	1	NA	NA	0	0	NA	NA	NA	NA	NA	-4.89	-6.17	-5.35	no	none	no	NA	NA	cotrimoxazole ceftriaxo0e	1	first second	1	1	1	1	0	2	2	1
15	RD0529	2016	1	no	0	female	7	13	NA	no	0	Unknown	Unknown	1	0	0	0	1	1	0	1	NA	NA	0	1	1	0	0	0	NA	NA	-0.74	NA	no	none	no	missed	5	cotrimoxazole chloramphe0icol ge0tamici0 metro0idazole	4	first first first first	1	4	0	0	0	4	greater than 4 compounds	1
16	RD0328	2016	NA	yes	NA	female	19	NA	3	no	0	Unknown	Unknown	1	0	0	0	1	0	1	1	NA	NA	0	0	0	0	0	0	NA	NA	-4.72	NA	no	none	no	complete	NA	cotrimoxazole chloramphe0icol ge0tamici0	2	first first first	1	3	0	0	0	3	3	1
17	RD0326	2016	NA	yes	NA	female	19	NA	3	no	0	Unknown	Unknown	1	0	0	0	1	0	1	1	NA	NA	0	0	0	0	0	0	NA	NA	-4.72	NA	no	none	no	complete	NA	cotrimoxazole chloramphe0icol ge0tamici0	2	first first first	1	3	0	0	0	3	3	1
18	RD0634	2013	NA	no	0	NA	40	10	NA	no	0	Unknown	Unknown	0	0	0	0	1	0	0	1	NA	0	1	0	0	0	0	1	NA	NA	NA	NA	yes	++	no	complete	5	cotrimoxazole be0z1lpe0icilli0 ge0tamici0	3	first first first	1	3	0	0	0	3	3	1
19	RD1150	2018	NA	no	0	female	32	9	NA	yes	0	Unknown	Unknown	0	0	0	0	1	0	0	0	0	0	0	0	0	0	0	1	12.89999962	-3.89	-0.63	2.21	yes	+++	NA	missed	5	be0z1lpe0icilli0 ciprofloxaci0 ge0tamici0 other	1	first second first other	1	2	1	1	1	3	3	0
20	RD1154	2018	1	no	0	female	20	13	NA	no	1	Reactive	Reactive	1	0	0	1	0	1	0	1	0	0	1	1	0	0	0	0	11.5	-3.55	-3.76	-2.67	no	none	NA	missed	5	cotrimoxazole be0z1lpe0icilli0 ceftriaxo0e ge0tamici0 other	5	first first second first other	1	3	1	1	1	4	greater than 4 compounds	1
21	RD0370	2016	0	no	0	female	13	9	NA	no	0	Unknown	Unknown	0	0	0	0	1	0	1	1	NA	0	1	0	0	0	0	0	NA	NA	-2.35	NA	no	none	yes	complete	4	cotrimoxazole ge0tamici0	5	first first	1	2	0	0	0	2	2	1
22	RD0215	2016	NA	no	0	female	26	5	NA	no	1	Reactive	Reactive	1	0	0	1	0	0	0	1	NA	0	1	1	0	0	0	0	NA	NA	-3.48	NA	yes	+	no	NA	NA	cotrimoxazole chloramphe0icol ge0tamici0	4	first first first	1	3	0	0	0	3	3	1
23	RD1080	2021	1	no	0	male	11	7	NA	no	0	Non-reactive	Non-reactive	1	0	1	0	0	NA	1	1	0	NA	0	1	0	0	0	0	9.300000191	-5.17	-5.59	-4.3	no	none	NA	complete	5	cotrimoxazole chloramphe0icol ge0tamici0 metro0idazole	3	first first first first	1	4	0	0	0	4	greater than 4 compounds	1
24	RD0887	2015	0	no	0	male	32	7	NA	no	0	Unknown	Unknown	0	0	0	0	1	0	0	0	NA	0	0	0	0	0	0	0	13	-4.38	-3.49	-1.55	yes	++	no	NA	5	cotrimoxazole chloramphe0icol ge0tamici0 metro0idazole	0	first first first first	1	4	0	0	0	4	greater than 4 compounds	1
25	RD1173	2015	0	no	0	male	32	7	NA	no	1	Reactive	Reactive	1	0	0	1	0	1	0	1	0	0	0	1	1	1	0	1	13	-4.38	-3.24	-1.14	yes	++	NA	missed	5	cotrimoxazole chloramphe0icol ge0tamici0	7	first first first	1	3	0	0	0	3	3	1
26	RD0496	2016	0	no	0	female	50	5	NA	no	0	Unknown	Unknown	1	0	0	0	1	0	0	0	NA	0	0	0	0	0	0	0	NA	NA	-0.88	NA	yes	++	no	complete	5	cotrimoxazole ceftriaxo0e ge0tamici0	0	first second first	1	2	1	1	0	3	3	1
27	RD1473	2021	1	yes	NA	female	13	NA	13	no	0	Unknown	Unknown	0	0	0	0	1	NA	NA	NA	NA	NA	NA	NA	NA	NA	NA	NA	9	-2.56	-4.95	-5.19	no	none	NA	NA	NA		0		0	0	0	0	0	0	0	0
28	RD0543	2013	0	yes	NA	male	13	NA	9	no	0	Unknown	Unknown	1	0	0	0	1	NA	1	1	NA	NA	0	0	0	0	0	0	NA	-1.21	-1.78	-1.67	yes	++	no	complete	5	cotrimoxazole chloramphe0icol ge0tamici0	2	first first first	1	3	0	0	0	3	3	1
29	RD0488	2013	0	yes	NA	male	17	NA	1	no	0	Unknown	Unknown	1	0	0	0	1	0	1	1	NA	0	1	0	0	0	0	0	NA	-2.36	-4.08	-4.31	no	none	no	complete	5	cotrimoxazole ceftriaxo0e chloramphe0icol ge0tamici0 metro0idazole	3	first second first first first	1	4	1	1	0	5	greater than 4 compounds	1
30	RD0776	2014	0	no	0	male	84	12	NA	no	1	Reactive	Reactive	1	0	0	1	0	0	1	1	NA	0	1	0	0	0	0	0	NA	NA	-3.84	NA	yes	+++	no	complete	5	cotrimoxazole ceftriaxo0e chloramphe0icol ge0tamici0	4	first second first first	1	3	1	1	0	4	greater than 4 compounds	1
31	RD0995	2014	0	no	0	male	84	12	NA	no	0	Non-reactive	Non-reactive	1	0	1	0	0	NA	1	NA	NA	1	NA	NA	NA	NA	NA	NA	11.5	-1.78	-3.84	-4.28	yes	+++	yes	NA	2	cotrimoxazole chloramphe0icol ge0tamici0	4	first first first	1	3	0	0	0	3	3	1
32	RD1030	2015	NA	yes	NA	female	29	NA	1	no	1	Reactive	Reactive	1	0	0	1	0	0	0	1	0	0	0	0	0	0	0	0	NA	NA	-3.42	NA	yes	++	NA	complete	5	ceftriaxo0e other	2	second other	0	0	1	1	1	1	1	0
33	RD0652	2015	NA	yes	NA	female	29	NA	1	no	0	Unknown	Unknown	0	0	0	0	1	NA	NA	NA	NA	NA	NA	NA	NA	NA	NA	NA	NA	NA	NA	NA	yes	++	no	NA	NA	cotrimoxazole chloramphe0icol ge0tamici0	0	first first first	1	3	0	0	0	3	3	1
34	RD0091	2012	1	yes	NA	male	30	NA	1	no	0	Unknown	Unknown	0	0	0	0	1	0	0	0	NA	0	0	0	0	0	0	0	12	NA	-4.11	NA	yes	+	no	NA	5	cotrimoxazole ceftriaxo0e chloramphe0icol ge0tamici0	0	first second first first	1	3	1	1	0	4	greater than 4 compounds	1
35	RD0082	2012	0	no	0	male	13	1	NA	no	0	Unknown	Unknown	0	0	0	0	1	1	1	1	NA	0	0	0	0	0	1	0	11	-4.5	-4.98	-4.03	no	none	no	complete	5	cotrimoxazole	4	first	1	1	0	0	0	1	1	1
36	RD0373	2012	0	yes	NA	female	19	NA	8	no	0	Unknown	Unknown	0	0	0	0	1	1	1	1	NA	0	1	0	0	0	0	1	NA	-3.28	-4.36	-3.83	yes	++	no	complete	5	cotrimoxazole ceftriaxo0e chloramphe0icol ge0tamici0 metro0idazole	5	first second first first first	1	4	1	1	0	5	greater than 4 compounds	1
37	RD0616	2012	0	no	0	male	23	6	NA	no	0	Unknown	Unknown	0	0	0	0	1	0	0	0	NA	0	1	1	0	0	0	0	13	-3.65	-3.12	-1.81	yes	++	no	complete	5	cotrimoxazole chloramphe0icol ge0tamici0	2	first first first	1	3	0	0	0	3	3	1
38	RD0621	2013	0	no	0	female	19	7	NA	no	0	Unknown	Unknown	1	0	0	0	1	0	0	1	NA	0	0	0	0	0	0	0	NA	-1.25	-1.82	-1.65	yes	++	no	complete	5	cotrimoxazole	1	first	1	1	0	0	0	1	1	1
39	RD1341	2019	1	yes	NA	female	7	NA	2	no	0	Unknown	Unknown	0	0	0	0	1	NA	NA	NA	NA	NA	NA	NA	NA	NA	NA	NA	10	-4.44	-5.15	-3.05	yes	+	NA	NA	NA	cotrimoxazole chloramphe0icol ge0tamici0	0	first first first	1	3	0	0	0	3	3	1
40	RD0465	2012	0	no	0	female	25	12	NA	no	0	Unknown	Unknown	0	0	0	0	1	0	0	1	NA	0	0	0	0	0	0	0	NA	NA	-3.92	NA	yes	++	yes	complete	5	cotrimoxazole chloramphe0icol ciprofloxaci0 ge0tamici0 metro0idazole	2	first first second first first	1	4	1	1	0	5	greater than 4 compounds	1
41	RD0573	2014	NA	yes	NA	male	42	NA	5	no	0	Unknown	Unknown	0	0	0	0	1	NA	NA	NA	NA	NA	NA	NA	NA	NA	NA	NA	NA	-4.75	-5.37	-4.6	no	none	NA	NA	NA	cotrimoxazole be0z1lpe0icilli0 ceftriaxo0e ge0tamici0	0	first first second first	1	3	1	1	0	4	greater than 4 compounds	1
42	RD1296	2014	NA	yes	NA	male	42	NA	5	no	1	Reactive	Reactive	1	0	0	1	0	0	0	0	0	NA	0	1	1	0	0	0	10.39999962	-4.75	-5.44	-4.75	no	none	NA	complete	5	be0z1lpe0icilli0 ge0tamici0 other	3	first first other	1	2	0	0	1	2	2	0
43	RD0741	2016	NA	yes	NA	male	11	NA	4	no	1	Reactive	Exposed	1	1	0	0	0	0	1	0	NA	0	1	1	0	0	0	0	NA	NA	-5.59	NA	no	none	no	missed	5	cotrimoxazole chloramphe0icol ge0tamici0	3	first first first	1	3	0	0	0	3	3	1
44	RD0959	2018	NA	no	0	male	17	4	NA	no	1	Reactive	Exposed	1	1	0	0	0	0	1	1	1	1	0	1	1	0	0	0	11.80000019	-4.64	-3.75	-1.97	yes	+	NA	complete	2	be0z1lpe0icilli0 ge0tamici0 other	7	first first other	1	2	0	0	1	2	2	0
45	RD0720	2012	NA	no	0	male	68	8	NA	no	0	Unknown	Unknown	1	0	0	0	1	0	1	0	NA	0	1	0	0	0	0	0	NA	-5.4	-4.46	-0.88	yes	+++	NA	NA	5	cotrimoxazole chloramphe0icol ge0tamici0	2	first first first	1	3	0	0	0	3	3	1
46	RD0267	2012	1	yes	NA	male	12	NA	3	no	0	Unknown	Unknown	0	0	0	0	1	1	0	1	NA	0	1	1	1	0	0	0	NA	-3.68	-5.31	-5.2	no	none	no	complete	5	cotrimoxazole ceftriaxo0e chloramphe0icol ge0tamici0	5	first second first first	1	3	1	1	0	4	greater than 4 compounds	1
47	RD0660	2013	1	no	0	female	9	9	NA	no	0	Unknown	Unknown	0	0	0	0	1	0	1	1	NA	0	1	0	0	0	0	0	NA	NA	-3.59	NA	no	none	no	complete	5	cotrimoxazole chloramphe0icol ge0tamici0 metro0idazole	3	first first first first	1	4	0	0	0	4	greater than 4 compounds	1
48	RD1366	2015	NA	no	0	male	25	4	NA	no	0	Unknown	Unknown	0	0	0	0	1	NA	NA	NA	NA	NA	NA	NA	NA	NA	NA	NA	11.60000038	-1.23	-3.06	-3.5	yes	++	NA	NA	NA	be0z1lpe0icilli0 ge0tamici0 other	0	first first other	1	2	0	0	1	2	2	0
49	RD0693	2015	NA	no	0	male	25	4	NA	no	1	Reactive	Reactive	1	0	0	1	0	0	0	1	NA	0	0	0	0	0	0	0	NA	NA	-3.15	NA	yes	++	no	missed	NA	cotrimoxazole chloramphe0icol ge0tamici0	2	first first first	1	3	0	0	0	3	3	1
50	RD0751	2016	1	no	0	male	13	4	NA	no	0	Unknown	Unknown	1	0	0	0	1	1	0	1	NA	0	1	0	0	0	0	0	NA	NA	-4.79	NA	no	none	no	complete	NA	cotrimoxazole chloramphe0icol ge0tamici0	3	first first first	1	3	0	0	0	3	3	1
51	RD0160	2016	NA	yes	NA	female	7	NA	1	no	0	Unknown	Unknown	1	0	0	0	1	0	0	0	NA	0	0	1	1	0	0	0	NA	NA	-5.75	NA	no	none	no	missed	5	cotrimoxazole chloramphe0icol ge0tamici0	2	first first first	1	3	0	0	0	3	3	1
52	RD1459	2021	1	no	0	male	8	6	NA	no	0	Unknown	Unknown	0	0	0	0	1	NA	NA	NA	NA	NA	NA	NA	NA	NA	NA	NA	11.39999962	NA	-3.25	NA	yes	+	NA	NA	NA	ceftriaxo0e other	0	second other	0	0	1	1	1	1	1	0
53	RD0068	2012	0	no	0	NA	14	4	NA	no	0	Unknown	Unknown	0	0	0	0	1	0	0	0	NA	0	1	1	0	0	0	0	14	NA	NA	NA	yes	++	no	complete	5	cotrimoxazole chloramphe0icol ge0tamici0 metro0idazole	2	first first first first	1	4	0	0	0	4	greater than 4 compounds	1
54	RD0502	2013	0	no	0	female	84	7	NA	no	0	Unknown	Unknown	1	0	0	0	1	0	0	1	NA	0	0	0	0	1	0	0	13	-5.09	-4.7	-1.7	yes	++	no	complete	5	cotrimoxazole	2	first	1	1	0	0	0	1	1	1
55	RD0482	2016	0	no	0	female	77	8	NA	no	0	Unknown	Unknown	1	0	0	0	1	0	1	1	NA	0	1	0	0	0	0	0	NA	NA	-1.73	NA	yes	++	no	complete	5	cotrimoxazole chloramphe0icol ge0tamici0	3	first first first	1	3	0	0	0	3	3	1
56	RD0975	2019	0	yes	NA	female	112	NA	2	no	1	Reactive	Reactive	1	0	0	1	0	0	1	0	0	1	0	1	0	1	0	0	14.19999981	NA	-3.23	NA	yes	+++	NA	missed	5	cotrimoxazole ceftriaxo0e metro0idazole	5	first second first	1	2	1	1	0	3	3	1
57	RD0715	2012	0	yes	NA	female	14	NA	11	no	0	Unknown	Unknown	0	0	0	0	1	1	1	1	NA	0	1	1	0	0	0	0	NA	NA	-4.75	NA	no	none	no	complete	5	cotrimoxazole be0z1lpe0icilli0 ciprofloxaci0 ge0tamici0	5	first first second first	1	3	1	1	0	4	greater than 4 compounds	1
58	RD0878	2016	0	no	0	male	25	5	NA	no	0	Unknown	Unknown	1	0	0	0	1	0	1	0	NA	0	0	0	0	0	0	0	NA	NA	-4.28	NA	yes	++	yes	complete	5	cotrimoxazole chloramphe0icol ge0tamici0	2	first first first	1	3	0	0	0	3	3	1
59	RD0413	2016	0	no	0	female	129	4	NA	no	0	Unknown	Unknown	1	0	0	0	1	0	1	1	NA	1	0	1	0	0	0	0	NA	NA	NA	NA	no	none	yes	complete	NA	cotrimoxazole chloramphe0icol ge0tamici0	5	first first first	1	3	0	0	0	3	3	1
60	RD1294	2018	0	no	0	female	18	2	NA	no	1	Reactive	Reactive	1	0	0	1	0	0	0	1	0	0	0	0	0	0	0	0	13.5	-0.93	-0.35	0.11	yes	+	NA	complete	5	amoxicilli0 be0z1lpe0icilli0 ge0tamici0 other	2	first first first other	1	3	0	0	1	3	3	0
61	RD0730	2012	0	no	0	male	24	6	NA	no	0	Unknown	Unknown	0	0	0	0	1	0	1	0	NA	0	0	0	0	0	0	1	11	-5.6	-5.47	-4.31	yes	+++	no	complete	5	cotrimoxazole chloramphe0icol ge0tamici0	2	first first first	1	3	0	0	0	3	3	1
62	RD0516	2013	0	yes	NA	male	42	NA	5	no	0	Unknown	Unknown	1	0	0	0	1	0	1	1	NA	0	1	1	0	0	0	0	NA	-4.75	-6.92	-7.71	yes	+	NA	complete	5	cotrimoxazole	4	first	1	1	0	0	0	1	1	1
63	RD0558	2015	NA	no	0	female	148	8	NA	no	1	Reactive	Reactive	1	0	0	1	0	0	0	0	NA	0	1	1	0	0	0	0	NA	NA	NA	NA	no	none	no	NA	5	cotrimoxazole chloramphe0icol ge0tamici0 metro0idazole	3	first first first first	1	4	0	0	0	4	greater than 4 compounds	1
64	RD0687	2015	0	no	0	female	30	7	NA	no	0	Unknown	Unknown	1	0	0	0	1	0	0	0	NA	0	0	0	0	NA	NA	0	NA	NA	-2.34	NA	yes	+++	yes	NA	NA	cotrimoxazole chloramphe0icol ge0tamici0	1	first first first	1	3	0	0	0	3	3	1
65	RD1007	2015	0	no	0	female	30	7	NA	no	0	Non-reactive	Non-reactive	1	0	1	0	0	1	0	1	0	0	1	1	1	1	0	0	14.5	-3.53	-2.49	-0.53	yes	+++	NA	NA	NA	cotrimoxazole ceftriaxo0e chloramphe0icol ge0tamici0	6	first second first first	1	3	1	1	0	4	greater than 4 compounds	1
66	RD0601	2016	NA	no	0	male	21	10	NA	no	0	Unknown	Unknown	0	0	0	0	1	NA	NA	NA	NA	NA	NA	NA	NA	NA	NA	NA	NA	NA	-2.82	NA	yes	+++	NA	NA	NA	cotrimoxazole chloramphe0icol ge0tamici0	0	first first first	1	3	0	0	0	3	3	1
67	RD1492	2017	NA	no	0	female	30	6	NA	no	0	Unknown	Unknown	0	0	0	0	1	0	0	0	0	0	1	0	0	0	0	0	15	-3.31	-1.89	0.08	yes	+++	yes	NA	5	cotrimoxazole be0z1lpe0icilli0 ge0tamici0 other	2	first first first other	1	3	0	0	1	3	3	1
68	RD1330	2021	0	no	0	male	36	4	NA	no	1	Reactive	Reactive	1	0	0	1	0	1	0	0	0	0	0	0	0	1	0	0	13	-3.67	-3.17	-1.53	yes	+++	NA	complete	5	cotrimoxazole ceftriaxo0e chloramphe0icol ge0tamici0 metro0idazole	3	first second first first first	1	4	1	1	0	5	greater than 4 compounds	1
69	RD0398	2013	0	yes	NA	female	15	NA	1	no	0	Unknown	Unknown	0	0	0	0	1	0	1	0	NA	0	0	1	1	0	0	0	NA	-6.4	-6.59	-4.83	yes	++	no	complete	5	chloramphe0icol ge0tamici0	3	first first	1	2	0	0	0	2	2	0
70	RD1313	2020	0	no	0	male	24	16	NA	yes	0	Unknown	Unknown	0	0	0	0	1	0	1	0	0	0	1	1	0	0	0	0	10	-3.81	-4.47	-3.93	yes	+	NA	missed	5	cotrimoxazole chloramphe0icol ge0tamici0	3	first first first	1	3	0	0	0	3	3	1
71	RD0353	2012	0	no	0	male	28	4	NA	no	0	Unknown	Unknown	1	0	0	0	1	1	0	1	NA	0	0	0	0	0	0	0	11	-3.46	-5.3	-5.46	no	none	no	complete	5	cotrimoxazole chloramphe0icol ge0tamici0	2	first first first	1	3	0	0	0	3	3	1
72	RD0494	2012	0	yes	NA	male	16	NA	5	no	0	Unknown	Unknown	1	0	0	0	1	0	0	1	NA	0	0	1	1	0	0	0	12	-2.79	-4.08	-4.02	yes	+++	no	complete	5	cotrimoxazole ceftriaxo0e chloramphe0icol ge0tamici0 metro0idazole	3	first second first first first	1	4	1	1	0	5	greater than 4 compounds	1
73	RD0084	2013	0	no	0	female	34	5	NA	no	0	Unknown	Unknown	1	0	0	0	1	0	0	0	NA	0	1	0	0	0	0	0	NA	-3.67	-2.34	-0.12	yes	++	no	complete	5	cotrimoxazole amoxicilli0 chloramphe0icol ge0tamici0	1	first first first first	1	4	0	0	0	4	greater than 4 compounds	1
74	RD1011	2014	0	no	0	female	64	11	NA	no	0	Non-reactive	Non-reactive	1	0	1	0	0	1	1	1	0	NA	1	0	1	0	0	0	10.85000038	-1.57	-3.4	-3.56	no	none	NA	NA	5	cotrimoxazole	5	first	1	1	0	0	0	1	1	1
75	RD0128	2014	0	no	0	female	64	11	NA	no	1	Reactive	Reactive	1	0	0	1	0	1	1	1	NA	0	1	1	1	0	0	0	NA	NA	-3.4	NA	no	none	no	NA	NA	cotrimoxazole ceftriaxo0e	7	first second	1	1	1	1	0	2	2	1
76	RD1122	2014	0	no	0	male	38	5	NA	no	0	Non-reactive	Non-reactive	1	0	1	0	0	1	0	0	0	0	0	0	0	0	0	0	14	-2.13	-2.94	-2.73	yes	++	NA	complete	5	cotrimoxazole chloramphe0icol ge0tamici0	1	first first first	1	3	0	0	0	3	3	1
77	RD0450	2014	0	no	0	male	38	5	NA	no	0	Unknown	Unknown	0	0	0	0	1	0	1	0	NA	0	0	0	0	0	1	1	14	NA	-1.32	NA	yes	++	no	complete	5	cotrimoxazole	3	first	1	1	0	0	0	1	1	1
78	RD0872	2016	NA	no	0	female	8	3	NA	no	0	Unknown	Unknown	1	0	0	0	1	0	1	1	NA	0	1	1	0	0	0	0	NA	NA	-1.55	NA	no	none	no	complete	5	cotrimoxazole	4	first	1	1	0	0	0	1	1	1
79	RD0536	2016	0	no	0	male	37	7	NA	no	0	Unknown	Unknown	1	0	0	0	1	0	1	0	NA	NA	0	1	1	0	0	0	NA	NA	-3.56	NA	yes	++	no	NA	NA	cotrimoxazole ceftriaxo0e chloramphe0icol ge0tamici0	3	first second first first	1	3	1	1	0	4	greater than 4 compounds	1
80	RD1139	2017	NA	no	0	male	13	5	NA	yes	1	Reactive	Exposed	1	1	0	0	0	0	0	0	1	0	0	0	0	0	0	0	12.69999981	-3.06	-0.75	1.09	yes	+++	NA	complete	5	amoxicilli0 be0z1lpe0icilli0 ge0tamici0 other	1	first first first other	1	3	0	0	1	3	3	0
81	RD1474	2019	NA	no	0	male	33	5	NA	no	0	Non-reactive	Non-reactive	1	0	1	0	0	0	0	0	0	0	0	0	0	0	0	0	10.5	-4.93	-5.27	-4.38	no	none	NA	missed	5	be0z1lpe0icilli0 ge0tamici0	0	first first	1	2	0	0	0	2	2	0
82	RD0391	2012	0	no	0	female	19	9	NA	no	0	Unknown	Unknown	0	0	0	0	1	0	0	1	NA	0	1	1	0	0	0	0	NA	-2.61	-2.78	-2.01	yes	++	no	complete	NA	cotrimoxazole amoxicilli0 chloramphe0icol ge0tamici0	3	first first first first	1	4	0	0	0	4	greater than 4 compounds	1
83	RD0095	2012	0	no	0	female	30	6	NA	no	0	Unknown	Unknown	0	0	0	0	1	0	1	0	NA	0	0	0	0	0	0	0	NA	NA	-2.7	NA	yes	++	no	complete	5	cotrimoxazole chloramphe0icol ge0tamici0	1	first first first	1	3	0	0	0	3	3	1
84	RD0818	2013	NA	yes	NA	female	44	NA	9	no	0	Unknown	Unknown	0	0	0	0	1	NA	0	1	NA	NA	1	1	0	1	0	0	11	-3.45	-3.38	-1.81	yes	++	no	complete	NA	cotrimoxazole chloramphe0icol ge0tamici0	4	first first first	1	3	0	0	0	3	3	1
85	RD1349	2014	0	yes	NA	female	17	NA	7	no	0	Unknown	Unknown	0	0	0	0	1	NA	NA	NA	NA	NA	NA	NA	NA	NA	NA	NA	11	-1.28	-3.28	-3.67	yes	++	NA	NA	NA	cotrimoxazole ciprofloxaci0	0	first second	1	1	1	1	0	2	2	1
86	RD0069	2014	0	yes	NA	female	17	NA	7	no	0	Unknown	Unknown	0	0	0	0	1	0	1	1	NA	0	1	1	1	0	1	0	11	-1.28	-3.42	-3.87	yes	++	no	missed	5	cotrimoxazole ceftriaxo0e chloramphe0icol ge0tamici0	6	first second first first	1	3	1	1	0	4	greater than 4 compounds	1
87	RD1148	2018	NA	yes	NA	female	6	NA	1	no	0	Non-reactive	Non-reactive	1	0	1	0	0	NA	0	0	0	0	0	0	0	0	0	0	8.5	-3.73	-4.84	-3.23	no	none	NA	complete	5	cotrimoxazole	0	first	1	1	0	0	0	1	1	1
88	RD1503	2018	1	no	0	female	7	3	NA	yes	0	Unknown	Unknown	0	0	0	0	1	1	NA	NA	NA	0	NA	NA	NA	NA	NA	NA	7.900000095	-4.92	-6.2	-4.53	no	none	NA	missed	5	amoxicilli0 be0z1lpe0icilli0 ge0tamici0 other	1	first first first other	1	3	0	0	1	3	3	0
89	RD1447	2020	1	no	0	male	12	7	NA	yes	0	Unknown	Unknown	0	0	0	0	1	NA	NA	NA	NA	NA	NA	NA	NA	NA	NA	NA	12.5	-4.01	-3.28	-1.49	no	none	NA	NA	NA	cotrimoxazole amoxicilli0 be0z1lpe0icilli0 ge0tamici0	0	first first first first	1	4	0	0	0	4	greater than 4 compounds	1
90	RD1197	2021	0	no	0	female	40	2	NA	no	0	Non-reactive	Non-reactive	1	0	1	0	0	NA	1	1	0	0	1	0	0	1	0	0	12.69999981	-4.56	-3.28	-0.51	yes	++	NA	missed	5	cotrimoxazole be0z1lpe0icilli0 ceftriaxo0e ge0tamici0	4	first first second first	1	3	1	1	0	4	greater than 4 compounds	1
91	RD0156	2012	1	no	0	female	16	5	NA	no	0	Unknown	Unknown	0	0	0	0	1	0	1	1	NA	0	1	1	0	0	0	0	NA	-2.72	-2.01	-0.9	yes	+	yes	complete	5	cotrimoxazole chloramphe0icol ge0tamici0	5	first first first	1	3	0	0	0	3	3	1
92	RD0861	2012	NA	no	0	male	134	5	NA	no	0	Unknown	Unknown	1	0	0	0	1	0	1	0	NA	0	0	0	0	0	0	0	NA	-5.46	NA	-4.64	yes	++	NA	complete	5	cotrimoxazole chloramphe0icol ge0tamici0	1	first first first	1	3	0	0	0	3	3	1
93	RD0044	2012	0	no	0	female	44	5	NA	no	0	Unknown	Unknown	1	0	0	0	1	0	0	1	NA	0	0	0	0	0	0	0	NA	NA	-4.9	NA	yes	++	yes	complete	5	cotrimoxazole chloramphe0icol ge0tamici0	2	first first first	1	3	0	0	0	3	3	1
94	RD0406	2013	0	no	0	female	55	5	NA	no	0	Unknown	Unknown	1	0	0	0	1	NA	1	1	NA	NA	0	1	0	0	0	0	NA	NA	-5.2	NA	yes	++	yes	complete	5	cotrimoxazole chloramphe0icol ge0tamici0	4	first first first	1	3	0	0	0	3	3	1
95	RD0060	2015	0	no	0	male	13	8	NA	no	0	Unknown	Unknown	1	0	0	0	1	0	1	1	NA	0	1	1	0	0	0	0	NA	-4.09	-5.87	-5.9	no	none	no	complete	5	cotrimoxazole be0z1lpe0icilli0 ceftriaxo0e ge0tamici0	4	first first second first	1	3	1	1	0	4	greater than 4 compounds	1
96	RD1418	2017	NA	no	0	female	6	3	NA	yes	0	Unknown	Unknown	0	0	0	0	1	NA	NA	NA	NA	NA	NA	NA	NA	NA	NA	NA	11.19999981	-2.32	-3.29	-2.31	no	none	NA	NA	NA	be0z1lpe0icilli0 ge0tamici0	0	first first	1	2	0	0	0	2	2	0
97	RD1434	2018	1	no	0	female	9	11	NA	no	0	Unknown	Unknown	0	0	0	0	1	NA	NA	NA	NA	NA	NA	NA	NA	NA	NA	NA	10.85000038	-2.34	-3.23	-2.5	no	none	NA	NA	NA	amikaci0 ceftriaxo0e other	0	second second other	0	0	1	2	1	2	2	0
98	RD0963	2018	0	no	0	female	31	3	NA	no	0	Non-reactive	Non-reactive	1	0	1	0	0	0	1	0	0	0	1	1	1	0	0	0	12.5	-0.63	-0.45	-0.23	yes	++	NA	missed	5	be0z1lpe0icilli0 ge0tamici0 other	4	first first other	1	2	0	0	1	2	2	0
99	RD0511	2015	0	no	0	male	26	11	NA	no	0	Unknown	Unknown	0	0	0	0	1	0	0	1	NA	NA	1	0	0	0	0	0	NA	NA	-3.54	NA	yes	++	no	NA	5	cotrimoxazole chloramphe0icol ge0tamici0	2	first first first	1	3	0	0	0	3	3	1
100	RD1239	2015	0	no	0	male	26	11	NA	no	0	Non-reactive	Non-reactive	1	0	1	0	0	0	1	1	0	0	0	0	0	1	0	1	12.44999981	-4.5	-3.43	-1.54	yes	++	NA	complete	5	cotrimoxazole ceftriaxo0e chloramphe0icol ge0tamici0 metro0idazole	4	first second first first first	1	4	1	1	0	5	greater than 4 compounds	1
101	RD1491	2017	0	no	0	male	82	7	NA	yes	0	Non-reactive	Non-reactive	1	0	1	0	0	0	1	1	0	0	1	0	0	0	1	0	12.30000019	-3.5	-4.73	-3.9	yes	++	NA	complete	5	cotrimoxazole be0z1lpe0icilli0 ge0tamici0 other	4	first first first other	1	3	0	0	1	3	3	1
102	RD0562	2012	0	no	0	male	29	10	NA	no	0	Unknown	Unknown	0	0	0	0	1	0	0	0	NA	0	0	0	0	0	0	0	NA	-0.06	-1.83	-2.76	yes	+++	no	complete	5	cotrimoxazole chloramphe0icol ge0tamici0	0	first first first	1	3	0	0	0	3	3	1
103	RD0144	2012	0	no	0	female	12	10	NA	no	0	Unknown	Unknown	0	0	0	0	1	0	1	1	NA	0	0	0	0	0	0	0	NA	NA	-0.86	NA	yes	++	no	complete	5	cotrimoxazole chloramphe0icol ge0tamici0	2	first first first	1	3	0	0	0	3	3	1
104	RD0626	2012	NA	no	0	male	29	7	NA	no	0	Unknown	Unknown	0	0	0	0	1	0	0	0	NA	0	0	0	0	0	0	0	13	-2.15	-2.33	-1.67	yes	++	no	complete	5	cotrimoxazole	0	first	1	1	0	0	0	1	1	1
105	RD0256	2014	0	no	0	male	51	6	NA	no	0	Unknown	Unknown	0	0	0	0	1	0	1	0	NA	1	1	1	0	0	0	0	NA	-5.81	-6.75	-6.78	yes	++	yes	complete	5	cotrimoxazole amoxicilli0	5	first first	1	2	0	0	0	2	2	1
106	RD0764	2016	NA	no	0	male	16	16	NA	no	0	Unknown	Unknown	1	0	0	0	1	0	1	1	NA	1	0	1	1	0	0	0	NA	-6.27	-6.65	-5.81	no	none	yes	NA	NA	cotrimoxazole ceftriaxo0e chloramphe0icol	6	first second first	1	2	1	1	0	3	3	1
107	RD0932	2012	0	no	0	NA	23	4	NA	yes	0	Unknown	Unknown	0	0	0	0	1	0	1	NA	NA	0	0	NA	NA	0	0	NA	NA	NA	NA	NA	yes	++	no	complete	5	cotrimoxazole	1	first	1	1	0	0	0	1	1	1
108	RD0049	2012	0	no	0	NA	48	9	NA	no	0	Unknown	Unknown	0	0	0	0	1	0	0	0	NA	0	0	1	0	0	0	1	NA	NA	NA	NA	yes	+++	no	complete	5	cotrimoxazole chloramphe0icol ge0tamici0	2	first first first	1	3	0	0	0	3	3	1
109	RD0752	2013	NA	no	1	male	34	NA	NA	no	0	Unknown	Unknown	0	0	0	0	1	0	0	0	NA	0	1	1	0	0	0	0	10	NA	-4.29	NA	yes	++	no	complete	5	cotrimoxazole chloramphe0icol ge0tamici0	2	first first first	1	3	0	0	0	3	3	1
110	RD0915	2014	0	no	0	female	7	10	NA	yes	0	Unknown	Unknown	0	0	0	0	1	0	0	0	NA	0	1	1	0	0	0	0	NA	-5.31	-5.69	-2.89	no	none	no	NA	5	cotrimoxazole chloramphe0icol ge0tamici0	2	first first first	1	3	0	0	0	3	3	1
111	RD1350	2014	0	no	0	female	7	10	NA	yes	0	Unknown	Unknown	0	0	0	0	1	NA	NA	NA	NA	NA	NA	NA	NA	NA	NA	NA	8.699999809	-5.31	-5.6	-2.69	no	none	NA	NA	NA	cotrimoxazole ceftriaxo0e metro0idazole	0	first second first	1	2	1	1	0	3	3	1
112	RD0456	2015	0	no	0	male	36	6	NA	no	0	Unknown	Unknown	0	0	0	0	1	0	1	1	NA	0	1	0	0	0	0	1	NA	NA	-3.09	NA	yes	+++	no	complete	5	cotrimoxazole chloramphe0icol ge0tamici0	4	first first first	1	3	0	0	0	3	3	1
113	RD1006	2015	0	no	0	male	36	6	NA	no	0	Non-reactive	Non-reactive	1	0	1	0	0	0	0	0	0	0	0	0	0	0	0	1	12.89999962	-3.94	-3.36	-1.59	yes	+++	NA	complete	5	cotrimoxazole chloramphe0icol ge0tamici0	1	first first first	1	3	0	0	0	3	3	1
114	RD0089	2016	0	no	0	female	78	19	NA	no	0	Unknown	Unknown	1	0	0	0	1	0	1	1	NA	1	1	1	0	0	0	0	13	NA	-5.09	NA	no	none	yes	NA	5	cotrimoxazole chloramphe0icol metro0idazole	6	first first first	1	3	0	0	0	3	3	1
115	RD1291	2018	0	no	0	male	49	3	NA	yes	1	Reactive	Reactive	1	0	0	1	0	1	1	1	NA	0	1	NA	NA	NA	NA	NA	9.5	-3.61	-4.83	-4.74	yes	+	NA	NA	NA	amoxicilli0 other	5	first other	1	1	0	0	1	1	1	0
116	RD1265	2019	NA	no	0	male	108	9	NA	no	0	Non-reactive	Non-reactive	1	0	1	0	0	0	0	0	0	0	0	1	1	0	0	0	12.5	-3.17	-4.72	-4.32	yes	++	NA	missed	5	amoxicilli0 be0z1lpe0icilli0 ge0tamici0 other	2	first first first other	1	3	0	0	1	3	3	0
117	RD1264	2019	NA	no	0	male	11	15	NA	no	1	Reactive	Exposed	1	1	0	0	0	0	1	0	0	0	0	1	1	0	0	0	10.80000019	NA	-4.21	NA	no	none	NA	missed	5	amoxicilli0 be0z1lpe0icilli0 ge0tamici0 other	3	first first first other	1	3	0	0	1	3	3	0
118	RD1458	2021	NA	no	0	female	23	0.5	NA	no	0	Unknown	Unknown	0	0	0	0	1	NA	NA	NA	NA	NA	NA	NA	NA	NA	NA	NA	NA	-3.6	-1.88	0.03	yes	++	NA	NA	NA	be0z1lpe0icilli0 ge0tamici0 other	0	first first other	1	2	0	0	1	2	2	0
119	RD0441	2011	0	no	0	male	28	3	NA	no	0	Unknown	Unknown	1	0	0	0	1	0	1	0	NA	0	0	1	0	0	0	0	NA	-1.34	0.24	1.33	yes	++	no	complete	5	cotrimoxazole	2	first	1	1	0	0	0	1	1	1
120	RD0674	2012	1	yes	NA	male	20	NA	1	no	1	Reactive	Reactive	1	0	0	1	0	1	1	1	NA	0	0	0	1	1	1	0	NA	-7.18	NA	NA	no	none	no	complete	NA	cotrimoxazole ceftriaxo0e	7	first second	1	1	1	1	0	2	2	1
121	RD1140	2014	0	no	0	female	44	9	NA	no	0	Non-reactive	Non-reactive	1	0	1	0	0	0	0	0	0	0	1	1	NA	0	0	0	12.60000038	-2.92	-2.37	-0.87	yes	++	NA	complete	5	cotrimoxazole chloramphe0icol ge0tamici0 metro0idazole	2	first first first first	1	4	0	0	0	4	greater than 4 compounds	1
122	RD0218	2014	0	no	0	female	44	9	NA	no	0	Unknown	Unknown	0	0	0	0	1	1	1	1	NA	0	0	0	0	0	0	0	NA	NA	-3.35	NA	yes	++	no	complete	5	cotrimoxazole ceftriaxo0e ciprofloxaci0 metro0idazole	3	first second second first	1	2	1	2	0	4	greater than 4 compounds	1
123	RD1113	2015	0	no	0	male	222	8	NA	no	0	Non-reactive	Non-reactive	1	0	1	0	0	0	0	0	0	0	1	1	0	0	0	0	11	NA	NA	-6.27	yes	++	no	complete	5	cotrimoxazole chloramphe0icol ge0tamici0	2	first first first	1	3	0	0	0	3	3	1
124	RD0832	2015	0	no	0	male	222	8	NA	no	0	Unknown	Unknown	0	0	0	0	1	0	0	0	NA	1	0	0	0	0	0	0	11	NA	NA	-6.27	yes	++	yes	complete	5	cotrimoxazole ceftriaxo0e chloramphe0icol ge0tamici0	2	first second first first	1	3	1	1	0	4	greater than 4 compounds	1
125	RD1328	2021	1	no	0	female	9	5	NA	no	0	Non-reactive	Non-reactive	1	0	1	0	0	0	0	1	0	0	1	1	0	0	0	0	9.800000191	-3.62	-5.19	-4.42	no	none	NA	complete	5	cotrimoxazole chloramphe0icol ge0tamici0 metro0idazole	3	first first first first	1	4	0	0	0	4	greater than 4 compounds	1
126	RD0167	2012	NA	yes	NA	female	30	NA	2	no	1	Reactive	Reactive	1	0	0	1	0	0	0	1	NA	0	1	0	0	0	0	0	NA	-2.46	-5.03	-5.22	no	none	no	complete	5	cotrimoxazole ceftriaxo0e chloramphe0icol ge0tamici0	3	first second first first	1	3	1	1	0	4	greater than 4 compounds	1
127	RD0484	2012	NA	no	0	female	12	7	NA	no	0	Unknown	Unknown	0	0	0	0	1	0	1	1	NA	0	1	0	0	0	0	0	NA	-1.56	-3.51	-3.77	no	none	no	NA	5	cotrimoxazole chloramphe0icol ge0tamici0	3	first first first	1	3	0	0	0	3	3	1
128	RD0833	2017	NA	yes	NA	male	42	NA	3	no	0	Unknown	Unknown	1	0	0	0	1	NA	0	1	NA	NA	NA	NA	NA	0	NA	0	NA	NA	-5.08	NA	yes	++	no	NA	NA	cotrimoxazole	1	first	1	1	0	0	0	1	1	1
129	RD1073	2020	1	no	0	female	14	8	NA	yes	1	Reactive	Exposed	1	1	0	0	0	0	1	1	0	0	0	1	0	0	0	0	10.80000019	-2	-1.87	-1.23	no	none	NA	NA	5	cotrimoxazole chloramphe0icol ge0tamici0	3	first first first	1	3	0	0	0	3	3	1
130	RD1314	2020	1	no	0	female	6	5	NA	no	0	Non-reactive	Non-reactive	1	0	1	0	0	0	0	NA	0	NA	0	0	0	0	0	0	11.30000019	-2.98	-3.14	-1.3	no	none	NA	complete	5	cotrimoxazole ceftriaxo0e	0	first second	1	1	1	1	0	2	2	1
131	RD0237	2012	0	no	0	male	106	7	NA	no	0	Unknown	Unknown	1	0	0	0	1	0	0	0	NA	0	0	0	0	0	0	0	NA	NA	-5.26	NA	no	none	no	NA	5	cotrimoxazole	0	first	1	1	0	0	0	1	1	1
132	RD0094	2012	0	yes	NA	male	27	NA	0.5	no	0	Unknown	Unknown	0	0	0	0	1	0	1	0	NA	0	1	0	0	0	0	0	NA	NA	NA	NA	yes	+++	no	NA	5	cotrimoxazole be0z1lpe0icilli0 chloramphe0icol ge0tamici0	2	first first first first	1	4	0	0	0	4	greater than 4 compounds	1
133	RD0202	2012	NA	no	0	male	20	7	NA	no	0	Unknown	Unknown	0	0	0	0	1	0	1	0	NA	0	0	1	0	0	0	1	12	-4.34	-4.29	-3.24	yes	+++	no	complete	5	cotrimoxazole chloramphe0icol ge0tamici0	3	first first first	1	3	0	0	0	3	3	1
134	RD0651	2015	1	yes	NA	female	17	NA	10	no	0	Unknown	Unknown	0	0	0	0	1	0	1	0	NA	NA	0	1	1	1	0	0	NA	NA	-5.21	NA	NA	NA	no	complete	5	cotrimoxazole amikaci0 ceftriaxo0e	4	first second second	1	1	1	2	0	3	3	1
135	RD0458	2013	NA	no	0	female	13	7	NA	no	0	Unknown	Unknown	0	0	0	0	1	NA	0	0	NA	NA	0	1	0	0	0	0	12	-0.85	-2.19	-2.5	yes	+	no	complete	5	cotrimoxazole chloramphe0icol ge0tamici0	1	first first first	1	3	0	0	0	3	3	1
136	RD0197	2013	1	no	0	male	17	7	NA	no	0	Unknown	Unknown	1	0	0	0	1	0	1	1	NA	0	0	NA	NA	0	0	NA	NA	NA	-4.22	NA	yes	+	no	complete	5		2		0	0	0	0	0	0	0	0
137	RD0026	2013	1	yes	NA	male	14	NA	0.5	no	0	Unknown	Unknown	0	0	0	0	1	1	1	1	NA	0	1	0	0	0	0	0	NA	-2.04	NA	NA	no	none	no	complete	5	cotrimoxazole be0z1lpe0icilli0 ceftriaxo0e ge0tamici0	4	first first second first	1	3	1	1	0	4	greater than 4 compounds	1
138	RD0429	2014	0	no	0	female	24	5	NA	no	0	Unknown	Unknown	1	0	0	0	1	0	1	1	NA	0	1	1	0	0	0	0	16	-0.23	0.35	0.58	yes	+++	no	NA	5		4		0	0	0	0	0	0	0	0
139	RD1003	2014	0	no	0	female	24	5	NA	no	1	Reactive	Reactive	1	0	0	1	0	0	1	0	0	0	1	1	1	0	0	0	16	-0.23	0.35	0.58	yes	+++	NA	missed	5	cotrimoxazole be0z1lpe0icilli0 ge0tamici0	5	first first first	1	3	0	0	0	3	3	1
140	RD1138	2017	NA	no	0	female	24	6	NA	no	0	Unknown	Unknown	0	0	0	0	1	0	1	0	0	0	0	0	1	0	0	0	10.10000038	-4.1	-4.62	-3.52	NA	NA	yes	complete	5	be0z1lpe0icilli0 ge0tamici0 other	3	first first other	1	2	0	0	1	2	2	0
141	RD0223	2012	1	no	0	male	17	5	NA	no	0	Unknown	Unknown	0	0	0	0	1	0	1	0	NA	0	0	0	0	0	0	0	NA	-4.26	-4.41	-3.47	yes	+++	no	complete	5	chloramphe0icol ge0tamici0	1	first first	1	2	0	0	0	2	2	0
142	RD0141	2013	0	yes	NA	female	18	NA	4	no	0	Unknown	Unknown	0	0	0	0	1	0	1	1	NA	0	1	0	0	0	0	0	NA	-1.28	-3.75	-4.3	no	none	no	NA	5	cotrimoxazole chloramphe0icol ge0tamici0	3	first first first	1	3	0	0	0	3	3	1
143	RD0799	2016	NA	yes	NA	male	15	NA	2	no	0	Unknown	Unknown	1	0	0	0	1	0	0	1	NA	0	0	0	0	0	0	0	NA	NA	-4.95	NA	yes	+	no	complete	5	chloramphe0icol ge0tamici0	1	first first	1	2	0	0	0	2	2	0
144	RD0572	2011	1	no	0	male	10	6	NA	no	0	Unknown	Unknown	0	0	0	0	1	NA	NA	NA	NA	NA	NA	NA	NA	NA	NA	NA	NA	-3.18	-1.51	NA	no	none	NA	NA	NA	ceftriaxo0e cotrimoxazole	0	second first	1	1	1	1	0	2	2	1
145	RD0222	2012	0	no	0	female	38	8	NA	no	0	Unknown	Unknown	1	0	0	0	1	0	1	1	NA	0	1	0	0	0	0	0	NA	-1.65	-1.59	-0.95	yes	++	no	complete	5	cotrimoxazole	3	first	1	1	0	0	0	1	1	1
146	RD0236	2013	0	yes	NA	male	16	NA	7	no	0	Unknown	Unknown	0	0	0	0	1	0	1	1	NA	0	1	1	1	0	0	0	NA	-1.63	-3.09	-3.3	yes	+	no	complete	5	cotrimoxazole chloramphe0icol ge0tamici0	5	first first first	1	3	0	0	0	3	3	1
147	RD1423	2017	NA	no	0	female	38	4	NA	no	0	Unknown	Unknown	0	0	0	0	1	NA	NA	NA	NA	NA	NA	NA	NA	NA	NA	NA	11	-5.76	-5.11	-2.64	no	none	NA	NA	NA	be0z1lpe0icilli0 ge0tamici0 other	0	first first other	1	2	0	0	1	2	2	0
148	RD1344	2021	0	no	0	male	62	2	NA	no	0	Unknown	Unknown	0	0	0	0	1	NA	NA	NA	NA	NA	NA	NA	NA	NA	NA	NA	14	-5.15	-5	-2.51	no	none	NA	NA	NA	cotrimoxazole chloramphe0icol ge0tamici0 metro0idazole	0	first first first first	1	4	0	0	0	4	greater than 4 compounds	1
149	RD0822	2012	0	no	0	male	13	7	NA	no	0	Unknown	Unknown	1	0	0	0	1	0	0	0	NA	0	0	0	0	0	0	0	12	NA	-5.58	NA	yes	+++	no	complete	NA	chloramphe0icol ciprofloxaci0 ge0tamici0	0	first second first	1	2	1	1	0	3	3	0
150	RD1490	2017	NA	no	0	male	46	5	NA	no	0	Non-reactive	Non-reactive	1	0	1	0	0	0	0	0	0	0	1	0	0	NA	NA	NA	12.80000019	-5.39	-5.05	-3.35	no	none	NA	NA	NA	cotrimoxazole be0z1lpe0icilli0 ge0tamici0 other	1	first first first other	1	3	0	0	1	3	3	1
151	RD1088	2020	1	yes	NA	male	7	NA	2	no	0	Non-reactive	Non-reactive	1	0	1	0	0	0	0	0	0	0	0	0	0	0	0	0	11.80000019	-3.85	-3.91	-1.96	yes	+++	yes	complete	NA	cotrimoxazole ceftriaxo0e chloramphe0icol ge0tamici0 metro0idazole	1	first second first first first	1	4	1	1	0	5	greater than 4 compounds	1
152	RD0576	2011	0	no	0	female	26	7	NA	no	0	Unknown	Unknown	0	0	0	0	1	NA	NA	NA	NA	NA	NA	NA	NA	NA	NA	NA	NA	-1.93	-1.67	-0.82	yes	+	NA	NA	NA	cotrimoxazole	0	first	1	1	0	0	0	1	1	1
153	RD0880	2013	0	yes	NA	female	23	NA	1	no	0	Unknown	Unknown	0	0	0	0	1	1	0	1	NA	1	1	0	1	0	0	0	NA	-3	NA	NA	yes	+	no	complete	2	cotrimoxazole chloramphe0icol ge0tamici0	6	first first first	1	3	0	0	0	3	3	1
154	RD0231	2016	NA	yes	NA	female	12	NA	3	no	0	Unknown	Unknown	1	0	0	0	1	1	1	1	NA	0	1	1	0	0	0	0	NA	-1.56	-3.89	-4.3	yes	+	no	complete	5	cotrimoxazole ceftriaxo0e chloramphe0icol ge0tamici0	5	first second first first	1	3	1	1	0	4	greater than 4 compounds	1
155	RD0666	2013	0	yes	NA	female	18	NA	18	no	0	Unknown	Unknown	1	0	0	0	1	1	0	1	NA	0	1	0	0	0	0	0	NA	-0.93	-3.68	-4.41	no	none	no	NA	5	cotrimoxazole chloramphe0icol ge0tamici0 metro0idazole	3	first first first first	1	4	0	0	0	4	greater than 4 compounds	1
156	RD1315	2020	1	no	0	female	11	10	NA	no	0	Non-reactive	Non-reactive	1	0	1	0	0	0	0	1	0	0	1	0	1	1	0	1	10.30000019	-3.48	-4.75	-4.04	no	none	NA	complete	5	cotrimoxazole chloramphe0icol ge0tamici0	5	first first first	1	3	0	0	0	3	3	1
157	RD0888	2012	1	no	0	female	20	11	NA	no	0	Unknown	Unknown	0	0	0	0	1	1	0	1	NA	0	1	1	0	0	0	0	NA	-2.89	-3.94	-3.48	no	none	no	complete	5	cotrimoxazole chloramphe0icol ge0tamici0	4	first first first	1	3	0	0	0	3	3	1
158	RD0565	2012	0	no	0	male	26	4	NA	no	0	Unknown	Unknown	1	0	0	0	1	0	0	1	NA	0	0	0	0	0	0	0	NA	-4.03	-4.23	-3.3	yes	+	no	complete	5	cotrimoxazole chloramphe0icol ge0tamici0	1	first first first	1	3	0	0	0	3	3	1
159	RD0527	2013	0	no	0	female	9	12	NA	no	0	Unknown	Unknown	1	0	0	0	1	0	1	0	NA	0	0	1	0	0	0	1	NA	-3.37	-4.94	-4.24	yes	+	no	complete	5	cotrimoxazole ceftriaxo0e chloramphe0icol ge0tamici0	3	first second first first	1	3	1	1	0	4	greater than 4 compounds	1
160	RD1152	2018	0	no	0	male	60	10	NA	no	0	Unknown	Unknown	0	0	0	0	1	NA	1	0	0	0	0	0	0	0	1	0	12.80000019	NA	NA	NA	yes	++	NA	complete	5	be0z1lpe0icilli0 ge0tamici0 other	2	first first other	1	2	0	0	1	2	2	0
161	RD1074	2020	0	no	1	female	40	NA	NA	yes	0	Non-reactive	Non-reactive	1	0	1	0	0	0	1	0	0	1	1	1	1	0	0	0	15.39999962	-3.83	-3.83	-2.11	no	none	NA	missed	5	cotrimoxazole chloramphe0icol ge0tamici0	5	first first first	1	3	0	0	0	3	3	1
162	RD0553	2014	NA	yes	NA	male	15	NA	12	no	0	Unknown	Unknown	1	0	0	0	1	0	1	0	NA	1	0	0	0	0	0	0	NA	NA	-6.52	NA	no	none	yes	complete	5	cotrimoxazole ceftriaxo0e chloramphe0icol ge0tamici0 metro0idazole	3	first second first first first	1	4	1	1	0	5	greater than 4 compounds	1
163	RD1185	2018	1	no	0	male	10	5	NA	no	0	Non-reactive	Non-reactive	1	0	1	0	0	0	0	1	0	0	1	1	0	0	0	0	11.39999962	-3.75	-4.17	-3.02	no	none	NA	complete	5	be0z1lpe0icilli0 ge0tamici0	3	first first	1	2	0	0	0	2	2	0
164	RD1406	2018	NA	yes	NA	female	33	NA	1	no	0	Unknown	Unknown	0	0	0	0	1	0	0	1	0	NA	1	1	1	1	0	0	NA	NA	-0.23	NA	yes	+++	NA	complete	NA	cotrimoxazole be0z1lpe0icilli0 ge0tamici0	5	first first first	1	3	0	0	0	3	3	1
165	RD0123	2012	0	no	0	female	25	14	NA	no	0	Unknown	Unknown	0	0	0	0	1	NA	1	0	NA	NA	0	1	0	0	0	0	NA	-3.23	-4.53	-3.98	no	none	no	complete	NA	cotrimoxazole chloramphe0icol ge0tamici0 metro0idazole	2	first first first first	1	4	0	0	0	4	greater than 4 compounds	1
166	RD1039	2014	1	no	0	male	10	7	NA	no	0	Unknown	Unknown	0	0	0	0	1	1	1	1	0	0	1	0	0	0	0	0	10.44999981	-2.59	-4.35	-4.31	no	none	NA	missed	5	cotrimoxazole be0z1lpe0icilli0 ge0tamici0 other	4	first first first other	1	3	0	0	1	3	3	1
167	RD0247	2014	1	no	0	male	10	7	NA	no	0	Unknown	Unknown	0	0	0	0	1	0	1	1	NA	0	1	1	1	0	0	0	NA	NA	-4.44	NA	no	none	no	NA	5	cotrimoxazole ciprofloxaci0 metro0idazole	5	first second first	1	2	1	1	0	3	3	1
168	RD1222	2014	NA	yes	NA	male	108	NA	1	yes	0	Non-reactive	Non-reactive	1	0	1	0	0	1	1	1	0	0	1	1	0	0	0	0	12.5	-4.17	-4.37	-2.12	yes	+	no	complete	5	cotrimoxazole chloramphe0icol ge0tamici0 metro0idazole	5	first first first first	1	4	0	0	0	4	greater than 4 compounds	1
169	RD1117	2014	0	no	0	male	34	5	NA	yes	0	Non-reactive	Non-reactive	1	0	1	0	0	1	1	0	0	0	1	1	1	0	0	0	17	-1.87	-1.65	-0.96	yes	++	yes	complete	4	cotrimoxazole chloramphe0icol ge0tamici0	7	first first first	1	3	0	0	0	3	3	1
170	RD0905	2014	0	no	0	male	34	5	NA	yes	0	Unknown	Unknown	0	0	0	0	1	0	0	0	NA	NA	0	0	NA	NA	NA	NA	17	-1.87	-1.72	-1.07	yes	++	no	missed	NA	cotrimoxazole chloramphe0icol ge0tamici0	0	first first first	1	3	0	0	0	3	3	1
171	RD1261	2019	NA	no	0	male	25	7	NA	yes	1	Reactive	Reactive	1	0	0	1	0	0	0	0	0	0	1	1	1	0	0	0	12.39999962	NA	-4	NA	NA	NA	NA	NA	5	be0z1lpe0icilli0 ge0tamici0	4	first first	1	2	0	0	0	2	2	0
172	RD0964	2020	1	no	0	male	11	5	NA	no	0	Unknown	Unknown	0	0	0	0	1	0	0	0	0	1	0	1	0	0	0	0	8.800000191	-5.86	-6.09	-4.54	no	none	yes	complete	NA	amoxicilli0 be0z1lpe0icilli0 ceftriaxo0e ciprofloxaci0 ge0tamici0 other	3	first first second second first other	1	3	1	2	1	5	greater than 4 compounds	0
173	RD0168	2013	NA	no	0	female	27	10	NA	no	1	Reactive	Reactive	1	0	0	1	0	0	1	0	NA	0	0	0	0	0	0	0	10	-4.23	-5.16	-4.24	no	none	no	NA	5	cotrimoxazole amoxicilli0 ceftriaxo0e chloramphe0icol ge0tamici0	2	first first second first first	1	4	1	1	0	5	greater than 4 compounds	1
174	RD0901	2015	NA	yes	NA	female	30	NA	20	yes	1	Reactive	Reactive	1	0	0	1	0	0	1	1	NA	0	0	1	1	0	0	0	NA	NA	-6.92	NA	yes	++	no	complete	5	cotrimoxazole amikaci0 ceftriaxo0e cefotaxmie metro0idazole	5	first second second second first	1	2	1	3	0	5	greater than 4 compounds	1
175	RD1466	2020	0	no	0	female	20	5	NA	no	0	Unknown	Unknown	0	0	0	0	1	NA	NA	NA	NA	NA	NA	NA	NA	NA	NA	NA	14	-2.06	-1.03	-0.03	yes	+++	NA	NA	NA		0		0	0	0	0	0	0	0	0
176	RD0754	2012	0	yes	NA	male	63	NA	10	no	1	Reactive	Reactive	1	0	0	1	0	1	1	1	NA	0	1	0	0	0	0	0	13	-2.44	-3.84	-3.63	no	none	no	missed	5	cotrimoxazole chloramphe0icol ge0tamici0 metro0idazole	5	first first first first	1	4	0	0	0	4	greater than 4 compounds	1
177	RD0896	2015	0	no	0	female	13	9	NA	yes	1	Reactive	Exposed	1	1	0	0	0	0	0	1	NA	0	1	1	0	0	0	1	NA	NA	-4.89	NA	no	none	no	NA	5	cotrimoxazole be0z1lpe0icilli0 ceftriaxo0e ge0tamici0	4	first first second first	1	3	1	1	0	4	greater than 4 compounds	1
178	RD0649	2015	NA	no	0	female	14	10	NA	no	0	Unknown	Unknown	1	0	0	0	1	0	1	0	NA	1	0	1	1	0	0	0	NA	NA	-4.98	NA	no	none	yes	complete	5	cotrimoxazole chloramphe0icol ge0tamici0 metro0idazole	5	first first first first	1	4	0	0	0	4	greater than 4 compounds	1
179	RD1249	2015	NA	yes	NA	female	33	NA	0.5	no	0	Non-reactive	Non-reactive	1	0	1	0	0	1	1	1	0	0	1	1	0	0	0	0	11.55000019	-2.35	-4.99	-5.29	no	none	NA	missed	5	amikaci0 be0z1lpe0icilli0 ceftriaxo0e metro0idazole other	5	second first second first other	1	2	1	2	1	4	greater than 4 compounds	0
180	RD0031	2015	NA	yes	NA	female	33	NA	0.5	no	1	Reactive	Reactive	1	0	0	1	0	0	1	0	NA	0	0	1	1	0	0	NA	NA	NA	-4.99	NA	no	none	no	complete	NA	cotrimoxazole ge0tamici0	4	first first	1	2	0	0	0	2	2	1
181	RD0036	2015	NA	no	0	male	151	7	NA	no	1	Reactive	Reactive	1	0	0	1	0	0	0	1	NA	0	1	0	0	0	0	0	NA	-3.98	NA	-8.34	no	none	no	complete	5	cotrimoxazole ceftriaxo0e chloramphe0icol ge0tamici0	3	first second first first	1	3	1	1	0	4	greater than 4 compounds	1
182	RD1157	2018	0	no	0	female	168	10	NA	no	0	Unknown	Unknown	0	0	0	0	1	1	0	1	0	0	0	0	0	0	0	0	12	NA	NA	NA	no	none	NA	NA	5	be0z1lpe0icilli0 ge0tamici0 other	2	first first other	1	2	0	0	1	2	2	0
183	RD0366	2012	0	no	0	female	11	10	NA	no	1	Reactive	Exposed	1	1	0	0	0	0	1	0	NA	0	0	0	0	0	0	0	NA	0.48	-0.99	-1.67	yes	+	no	complete	5	cotrimoxazole chloramphe0icol ge0tamici0	1	first first first	1	3	0	0	0	3	3	1
184	RD0191	2013	0	no	0	female	31	6	NA	no	0	Unknown	Unknown	0	0	0	0	1	0	1	1	NA	0	1	1	0	0	0	0	11	-3.76	-3.74	-2.1	no	none	no	complete	5	cotrimoxazole be0z1lpe0icilli0 ge0tamici0	4	first first first	1	3	0	0	0	3	3	1
185	RD0870	2013	0	no	0	female	41	12	NA	no	1	Reactive	Reactive	1	0	0	1	0	0	1	0	NA	0	1	1	1	1	1	0	10	NA	-3.13	NA	yes	+	no	complete	5	cotrimoxazole be0z1lpe0icilli0 chloramphe0icol ge0tamici0	7	first first first first	1	4	0	0	0	4	greater than 4 compounds	1
186	RD0670	2014	1	yes	NA	female	16	NA	3	no	0	Unknown	Unknown	0	0	0	0	1	0	0	0	NA	0	1	1	0	0	0	0	NA	NA	-6.08	NA	yes	+	no	complete	5	cotrimoxazole chloramphe0icol ge0tamici0	2	first first first	1	3	0	0	0	3	3	1
187	RD1357	2014	NA	yes	NA	male	32	NA	1	no	0	Unknown	Unknown	0	0	0	0	1	NA	NA	NA	NA	NA	NA	NA	NA	NA	NA	NA	10.19999981	-5.26	-6.01	-5.59	yes	++	NA	NA	NA	cotrimoxazole chloramphe0icol ge0tamici0	0	first first first	1	3	0	0	0	3	3	1
188	RD0997	2014	1	yes	NA	female	16	NA	3	no	0	Non-reactive	Non-reactive	1	0	1	0	0	0	0	0	0	0	0	1	0	0	0	0	8.5	-3.87	-5.96	-5.94	yes	+	NA	complete	5	cotrimoxazole ceftriaxo0e	1	first second	1	1	1	1	0	2	2	1
189	RD0205	2015	NA	no	0	female	11	7	NA	no	0	Unknown	Unknown	1	0	0	0	1	NA	1	1	NA	0	1	1	0	0	0	0	NA	NA	NA	NA	no	none	no	complete	5	cotrimoxazole chloramphe0icol ge0tamici0 metro0idazole	4	first first first first	1	4	0	0	0	4	greater than 4 compounds	1
190	RD0130	2015	1	no	0	female	10	5	NA	no	0	Unknown	Unknown	0	0	0	0	1	0	0	0	NA	0	0	0	0	0	0	0	8	-5.86	-6.13	-3.78	no	none	no	NA	5	cotrimoxazole	0	first	1	1	0	0	0	1	1	1
191	RD0133	2015	NA	no	0	female	7	5	NA	no	1	Reactive	Exposed	1	1	0	0	0	0	1	0	NA	0	1	1	1	0	0	0	NA	-3.15	-4.93	-4.2	no	none	no	missed	5	cotrimoxazole cefotaxmie chloramphe0icol ge0tamici0	4	first second first first	1	3	1	1	0	4	greater than 4 compounds	1
192	RD0769	2015	NA	no	0	female	49	14	NA	no	0	Unknown	Unknown	0	0	0	0	1	0	1	1	NA	0	0	0	0	1	0	0	11	-3.06	-4.22	-3.72	no	none	no	complete	5	cotrimoxazole amikaci0 ceftriaxo0e chloramphe0icol ge0tamici0	3	first second second first first	1	3	1	2	0	5	greater than 4 compounds	1
193	RD1486	2017	NA	no	0	female	16	11	NA	no	0	Unknown	Unknown	0	0	0	0	1	0	0	0	0	0	0	0	0	0	0	1	10.60000038	-2.51	-4.21	-4.19	no	none	no	complete	5		1		0	0	0	0	0	0	0	0
194	RD1362	2017	NA	yes	NA	female	16	NA	3	no	0	Non-reactive	Non-reactive	1	0	1	0	0	0	1	0	0	0	0	0	0	0	0	1	11.69999981	-1.54	-2.74	-2.78	yes	++	NA	NA	5	be0z1lpe0icilli0 ge0tamici0	2	first first	1	2	0	0	0	2	2	0
195	RD0253	2012	0	no	0	male	132	22	NA	no	0	Unknown	Unknown	1	0	0	0	1	0	1	0	NA	0	1	0	0	0	0	0	11	-2.99	NA	-4.81	yes	++	no	complete	5	cotrimoxazole ceftriaxo0e metro0idazole	2	first second first	1	2	1	1	0	3	3	1
196	RD0179	2013	0	no	0	male	132	9	NA	no	0	Unknown	Unknown	0	0	0	0	1	0	0	1	NA	0	1	1	0	1	1	1	10	-3.88	NA	-5.81	no	none	no	NA	5	cotrimoxazole be0z1lpe0icilli0 ge0tamici0	6	first first first	1	3	0	0	0	3	3	1
197	RD0200	2015	NA	no	0	female	12	5	NA	no	0	Unknown	Unknown	0	0	0	0	1	0	1	1	NA	0	1	1	0	0	0	0	NA	NA	-5.96	NA	no	none	no	complete	5	cotrimoxazole chloramphe0icol ge0tamici0	4	first first first	1	3	0	0	0	3	3	1
198	RD0224	2015	NA	no	0	male	23	1	NA	no	0	Unknown	Unknown	0	0	0	0	1	0	0	0	NA	0	0	1	0	0	0	0	NA	NA	-2.9	NA	no	none	no	complete	5	cotrimoxazole	1	first	1	1	0	0	0	1	1	1
199	RD1059	2018	NA	no	0	male	20	8	NA	no	0	Non-reactive	Non-reactive	1	0	1	0	0	0	0	0	0	0	0	0	0	0	0	1	14.5	-3.45	-2.12	-0.61	yes	+++	NA	complete	5	ceftriaxo0e	1	second	0	0	1	1	0	1	1	0
200	RD0024	2012	NA	no	0	male	156	20	NA	no	1	Reactive	Reactive	1	0	0	1	0	0	1	1	NA	0	1	0	0	0	0	1	11	NA	NA	NA	no	none	no	complete	5	cotrimoxazole chloramphe0icol ge0tamici0 metro0idazole	5	first first first first	1	4	0	0	0	4	greater than 4 compounds	1
201	RD0158	2014	1	yes	NA	female	12	NA	5	no	1	Reactive	Exposed	1	1	0	0	0	1	0	0	NA	0	1	0	0	0	0	0	9	NA	-4.71	NA	no	none	no	complete	5	cotrimoxazole be0z1lpe0icilli0 ceftriaxo0e ge0tamici0	2	first first second first	1	3	1	1	0	4	greater than 4 compounds	1
202	RD1022	2014	1	yes	NA	female	12	NA	5	no	0	Non-reactive	Non-reactive	1	0	1	0	0	0	1	0	0	0	0	1	1	0	0	0	9	-3.17	-4.79	-4.45	no	none	NA	complete	5	ceftriaxo0e ge0tamici0 other	3	second first other	1	1	1	1	1	2	2	0
203	RD0050	2015	0	no	0	female	27	2	NA	no	1	Reactive	Reactive	1	0	0	1	0	0	1	0	NA	0	0	0	0	0	0	0	NA	NA	-4.45	NA	yes	++	no	NA	5	cotrimoxazole chloramphe0icol ge0tamici0	2	first first first	1	3	0	0	0	3	3	1
204	RD0895	2013	1	yes	NA	female	29	NA	1	yes	0	Unknown	Unknown	0	0	0	0	1	0	0	0	NA	0	1	1	0	1	1	0	9	NA	-6.92	NA	yes	+++	no	complete	4	cotrimoxazole ceftriaxo0e chloramphe0icol ge0tamici0	5	first second first first	1	3	1	1	0	4	greater than 4 compounds	1
205	RD0837	2015	0	no	0	male	13	3	NA	no	1	Reactive	Exposed	1	1	0	0	0	0	0	0	NA	0	0	1	0	0	0	0	NA	-4.09	-4.95	-4.33	no	none	no	complete	5	cotrimoxazole chloramphe0icol ge0tamici0	1	first first first	1	3	0	0	0	3	3	1
206	RD0521	2015	1	no	0	male	14	12	NA	no	0	Unknown	Unknown	0	0	0	0	1	0	1	0	NA	0	1	1	0	0	0	0	8	-8.5	-7.56	-4.99	no	none	no	NA	5	cotrimoxazole chloramphe0icol ge0tamici0	3	first first first	1	3	0	0	0	3	3	1
207	RD1479	2019	1	no	0	NA	9	13	NA	no	0	Non-reactive	Non-reactive	1	0	1	0	0	0	0	0	0	0	0	1	0	0	0	0	11	NA	NA	NA	NA	NA	yes	complete	5	amoxicilli0 be0z1lpe0icilli0 ge0tamici0 other	2	first first first other	1	3	0	0	1	3	3	0
208	RD0363	2015	NA	yes	NA	female	8	NA	13	no	1	Reactive	Exposed	1	1	0	0	0	1	1	1	NA	0	1	0	0	0	0	0	NA	NA	-4.25	NA	no	none	no	missed	5	cotrimoxazole ciprofloxaci0 metro0idazole	4	first second first	1	2	1	1	0	3	3	1
209	RD1040	2015	NA	yes	NA	female	8	NA	13	no	1	Reactive	Exposed	1	1	0	0	0	0	0	0	0	0	0	1	0	0	0	0	9.100000381	-2.42	-4.25	-3.91	no	none	NA	missed	5	cotrimoxazole amoxicilli0 other	1	first first other	1	2	0	0	1	2	2	1
210	RD1302	2018	0	yes	NA	male	15	NA	2	no	0	Unknown	Unknown	0	0	0	0	1	0	1	1	0	0	1	1	0	0	0	0	11.30000019	-3.11	-4.99	-5.21	no	none	NA	missed	NA	be0z1lpe0icilli0 ceftriaxo0e ge0tamici0 other	4	first second first other	1	2	1	1	1	3	3	0
211	RD1467	2020	0	no	0	male	129	8	NA	no	0	Unknown	Unknown	0	0	0	0	1	NA	NA	NA	NA	NA	NA	NA	NA	NA	NA	NA	16	-2.52	NA	-2.91	no	none	NA	NA	NA		0		0	0	0	0	0	0	0	0
212	RD1345	2020	NA	yes	NA	female	11	NA	2	no	0	Unknown	Unknown	0	0	0	0	1	NA	NA	NA	NA	NA	NA	NA	NA	NA	NA	NA	11	-1.74	-3.28	-3.27	no	none	NA	NA	NA	cotrimoxazole chloramphe0icol ge0tamici0 metro0idazole	0	first first first first	1	4	0	0	0	4	greater than 4 compounds	1
213	RD0171	2012	NA	no	0	female	NA	9	NA	no	0	Unknown	Unknown	1	0	0	0	1	0	0	0	NA	0	0	0	0	0	0	0	NA	NA	NA	NA	yes	++	no	complete	5	cotrimoxazole chloramphe0icol ge0tamici0	0	first first first	1	3	0	0	0	3	3	1
214	RD0072	2015	0	yes	NA	female	62	NA	2	no	0	Unknown	Unknown	1	0	0	0	1	1	1	1	NA	NA	1	1	1	0	0	0	NA	NA	-5.12	NA	yes	++	no	complete	5	cotrimoxazole chloramphe0icol ge0tamici0	6	first first first	1	3	0	0	0	3	3	1
215	RD0151	2016	NA	yes	NA	male	11	NA	3	no	1	Reactive	Exposed	1	1	0	0	0	1	0	1	NA	0	1	0	0	0	0	0	NA	-2.38	-3.7	-3.52	no	none	no	complete	2	cotrimoxazole be0z1lpe0icilli0 ge0tamici0 metro0idazole	4	first first first first	1	4	0	0	0	4	greater than 4 compounds	1
216	RD0230	2016	0	no	0	female	72	9	NA	no	0	Unknown	Unknown	1	0	0	0	1	0	0	0	NA	0	0	0	0	0	0	0	NA	-4.52	-5.31	-3.75	NA	NA	no	complete	5	cotrimoxazole	0	first	1	1	0	0	0	1	1	1
217	RD0299	2015	NA	no	0	male	32	4	NA	no	0	Unknown	Unknown	1	0	0	0	1	0	0	0	NA	0	1	0	0	1	0	0	NA	-2.38	-2.64	-1.95	yes	+	no	complete	5	cotrimoxazole chloramphe0icol ge0tamici0	2	first first first	1	3	0	0	0	3	3	1
218	RD0739	2015	NA	no	0	female	19	7	NA	no	0	Unknown	Unknown	1	0	0	0	1	0	0	1	NA	0	0	0	0	0	0	0	NA	NA	-3.07	NA	no	none	no	complete	5	cotrimoxazole chloramphe0icol ge0tamici0	1	first first first	1	3	0	0	0	3	3	1
219	RD0501	2015	NA	no	0	female	36	7	NA	no	1	Reactive	Reactive	1	0	0	1	0	0	1	0	NA	0	0	0	0	0	0	0	NA	NA	-2.83	NA	no	none	no	complete	5	cotrimoxazole ceftriaxo0e metro0idazole	2	first second first	1	2	1	1	0	3	3	1
220	RD1064	2018	NA	no	0	male	15	9	NA	no	0	Non-reactive	Non-reactive	1	0	1	0	0	0	0	1	NA	0	1	0	0	0	0	1	11.19999981	-5.4	-4.83	-3.07	no	none	NA	NA	5	be0z1lpe0icilli0 ge0tamici0 other	3	first first other	1	2	0	0	1	2	2	0
221	RD0577	2012	0	no	0	female	13	11	NA	no	0	Unknown	Unknown	0	0	0	0	1	NA	NA	NA	NA	NA	NA	NA	NA	NA	NA	NA	NA	NA	-6.05	NA	no	none	NA	NA	NA	cotrimoxazole ceftriaxo0e	0	first second	1	1	1	1	0	2	2	1
222	RD0934	2013	0	no	0	male	18	14	NA	yes	1	Reactive	Reactive	1	0	0	1	0	0	1	0	NA	0	0	0	0	1	1	0	NA	-5.66	-6.46	-6.06	no	none	no	complete	NA	cotrimoxazole ceftriaxo0e ciprofloxaci0	4	first second second	1	1	1	2	0	3	3	1
223	RD0298	2013	0	no	0	female	19	8	NA	no	0	Unknown	Unknown	0	0	0	0	1	0	0	1	NA	0	0	1	0	0	0	0	NA	NA	-3.9	NA	no	none	no	complete	2	cotrimoxazole be0z1lpe0icilli0 ge0tamici0 metro0idazole	3	first first first first	1	4	0	0	0	4	greater than 4 compounds	1
224	RD0890	2014	1	no	0	male	16	11	NA	yes	1	Reactive	Exposed	1	1	0	0	0	0	1	0	NA	0	0	1	1	0	0	0	NA	NA	-5.34	NA	no	none	no	complete	5	cotrimoxazole be0z1lpe0icilli0 ge0tamici0	3	first first first	1	3	0	0	0	3	3	1
225	RD1259	2014	1	no	0	male	16	11	NA	yes	0	Non-reactive	Non-reactive	1	0	1	0	0	0	0	0	0	NA	0	1	0	0	0	1	NA	NA	-5.52	NA	no	none	yes	missed	5	ceftriaxo0e other	3	second other	0	0	1	1	1	1	1	0
226	RD0961	2018	0	no	0	female	22	7	NA	yes	0	Non-reactive	Non-reactive	1	0	1	0	0	NA	1	0	1	NA	0	1	1	NA	0	1	11.5	-5.61	-5.01	-2.84	no	none	yes	complete	1	be0z1lpe0icilli0 ge0tamici0 other	7	first first other	1	2	0	0	1	2	2	0
227	RD0635	2012	NA	yes	NA	male	128	NA	3	no	0	Unknown	Unknown	1	0	0	0	1	0	1	1	NA	0	1	0	0	0	0	1	NA	-5.79	NA	-0.55	yes	++	yes	complete	5	cotrimoxazole chloramphe0icol ge0tamici0	5	first first first	1	3	0	0	0	3	3	1
228	RD0935	2013	0	no	0	male	18	7	NA	yes	0	Unknown	Unknown	1	0	0	0	1	1	1	1	NA	0	1	0	0	0	0	0	NA	-3.06	-5.62	-6.28	yes	+	no	complete	5	cotrimoxazole chloramphe0icol ge0tamici0 metro0idazole	4	first first first first	1	4	0	0	0	4	greater than 4 compounds	1
229	RD0423	2012	1	no	0	male	17	8	NA	no	1	Reactive	Exposed	1	1	0	0	0	1	1	1	NA	0	1	1	1	1	0	0	NA	NA	-5.27	NA	no	none	no	complete	5	cotrimoxazole be0z1lpe0icilli0 ge0tamici0	7	first first first	1	3	0	0	0	3	3	1
230	RD1096	2020	1	yes	NA	male	14	NA	21	no	1	Reactive	Exposed	1	1	0	0	0	0	1	0	0	0	1	1	1	0	0	0	10.60000038	-4.86	-4.81	-3.47	no	none	NA	missed	5	cotrimoxazole chloramphe0icol ge0tamici0	4	first first first	1	3	0	0	0	3	3	1
231	RD0759	2012	NA	no	0	male	79	7	NA	no	0	Unknown	Unknown	1	0	0	0	1	0	1	0	NA	0	1	1	0	0	0	0	NA	-2.4	-4	-3.86	yes	++	no	complete	5	cotrimoxazole chloramphe0icol ge0tamici0	3	first first first	1	3	0	0	0	3	3	1
232	RD0796	2016	0	no	0	male	54	9	NA	no	0	Unknown	Unknown	1	0	0	0	1	0	0	0	NA	0	0	0	0	0	0	0	NA	-5.59	-5.18	-3.43	no	none	yes	complete	5	cotrimoxazole	1	first	1	1	0	0	0	1	1	1
233	RD1395	2018	NA	yes	NA	female	12	NA	4	no	0	Non-reactive	Non-reactive	1	0	1	0	0	0	1	0	1	0	0	0	0	0	0	1	11.10000038	-4.08	-4.14	-2.52	NA	NA	yes	complete	5	be0z1lpe0icilli0 ge0tamici0 metro0idazole other	4	first first first other	1	3	0	0	1	3	3	0
234	RD0965	2020	1	no	0	female	6	11	NA	no	0	Non-reactive	Non-reactive	1	0	1	0	0	0	0	1	0	0	0	0	0	1	0	0	10	-0.15	-2.35	-3.06	no	none	NA	complete	5	cotrimoxazole metro0idazole other	2	first first other	1	2	0	0	1	2	2	1
235	RD0455	2012	0	no	0	female	23	6	NA	no	0	Unknown	Unknown	0	0	0	0	1	0	1	1	NA	0	1	1	0	0	0	0	NA	-2.68	NA	NA	yes	+	no	complete	5	cotrimoxazole chloramphe0icol ge0tamici0	4	first first first	1	3	0	0	0	3	3	1
236	RD0534	2014	NA	no	0	female	85	10	NA	no	0	Unknown	Unknown	1	0	0	0	1	0	1	1	NA	0	0	1	1	0	0	0	NA	NA	-2.85	NA	yes	++	no	complete	5	cotrimoxazole	4	first	1	1	0	0	0	1	1	1
237	RD1195	2014	NA	no	0	female	85	10	NA	no	0	Non-reactive	Non-reactive	1	0	1	0	0	1	0	1	NA	0	0	0	0	0	0	0	15.10000038	-4	-2.63	0.22	yes	++	NA	complete	5	cotrimoxazole ceftriaxo0e chloramphe0icol ge0tamici0	2	first second first first	1	3	1	1	0	4	greater than 4 compounds	1
238	RD0548	2016	0	no	0	female	32	7	NA	no	0	Unknown	Unknown	1	0	0	0	1	0	0	1	NA	0	0	0	0	0	0	0	NA	-4.47	-4.86	-3.41	yes	++	no	NA	5	cotrimoxazole	1	first	1	1	0	0	0	1	1	1
239	RD0532	2013	0	no	0	female	31	1	NA	no	0	Unknown	Unknown	0	0	0	0	1	0	1	0	NA	0	0	1	1	0	0	0	NA	NA	-3.47	NA	no	none	no	complete	5	be0z1lpe0icilli0 ge0tamici0	3	first first	1	2	0	0	0	2	2	0
240	RD1083	2020	0	no	0	male	10	16	NA	no	0	Unknown	Unknown	0	0	0	0	1	0	1	1	0	0	1	1	0	0	0	0	11.5	-1.43	-4.13	-4.79	no	none	NA	complete	5	cotrimoxazole ceftriaxo0e chloramphe0icol ge0tamici0	4	first second first first	1	3	1	1	0	4	greater than 4 compounds	1
241	RD0911	2013	0	no	0	male	40	9	NA	yes	0	Unknown	Unknown	1	0	0	0	1	0	0	0	NA	0	0	0	0	0	0	0	NA	-4.8	-1.88	1.43	yes	+++	no	complete	NA	cotrimoxazole be0z1lpe0icilli0 chloramphe0icol ge0tamici0	0	first first first first	1	4	0	0	0	4	greater than 4 compounds	1
242	RD1305	2018	0	no	0	female	11	14	NA	no	1	Reactive	Exposed	1	1	0	0	0	NA	1	0	0	0	0	1	1	0	0	0	9.899999619	-3.07	-4.1	-3.37	yes	++	NA	NA	5	amoxicilli0 be0z1lpe0icilli0 ge0tamici0	3	first first first	1	3	0	0	0	3	3	0
243	RD0962	2018	0	no	0	female	60	16	NA	no	0	Unknown	Unknown	0	0	0	0	1	1	1	1	0	NA	1	0	0	NA	NA	NA	15	NA	NA	NA	yes	++	NA	NA	5	be0z1lpe0icilli0 ceftriaxo0e ge0tamici0 other	4	first second first other	1	2	1	1	1	3	3	0
244	RD0851	2012	NA	no	0	male	16	3	NA	no	0	Unknown	Unknown	0	0	0	0	1	0	0	0	NA	0	0	0	0	0	0	0	NA	-3.95	-4.67	-4.11	no	none	no	NA	5	cotrimoxazole	0	first	1	1	0	0	0	1	1	1
245	RD0875	2012	0	no	0	female	19	13	NA	no	0	Unknown	Unknown	1	0	0	0	1	0	0	1	NA	0	1	1	0	0	0	0	NA	-4.97	-4.24	-2.14	yes	+++	no	complete	5	cotrimoxazole chloramphe0icol ge0tamici0 metro0idazole	3	first first first first	1	4	0	0	0	4	greater than 4 compounds	1
246	RD1283	2018	NA	no	0	female	32	3	NA	yes	1	Reactive	Reactive	1	0	0	1	0	0	1	0	0	0	0	1	0	0	0	1	11.19999981	-5.98	-3.3	0.5	yes	+++	NA	missed	5	be0z1lpe0icilli0 ge0tamici0 other	4	first first other	1	2	0	0	1	2	2	0
247	RD1097	2020	1	yes	NA	male	8	NA	6	no	1	Reactive	Exposed	1	1	0	0	0	1	0	0	0	0	0	0	0	NA	NA	NA	10	NA	-4.89	NA	no	none	NA	NA	NA	cotrimoxazole chloramphe0icol ge0tamici0	1	first first first	1	3	0	0	0	3	3	1
248	RD0420	2012	0	yes	NA	female	16	NA	4	no	1	Reactive	Exposed	1	1	0	0	0	0	1	1	NA	0	1	1	0	0	0	0	NA	-1.29	-2.76	-2.99	yes	++	no	NA	5	cotrimoxazole chloramphe0icol ge0tamici0	4	first first first	1	3	0	0	0	3	3	1
249	RD0105	2013	0	no	0	female	132	7	NA	no	1	Reactive	Reactive	1	0	0	1	0	0	1	0	NA	0	0	1	1	1	1	0	12	NA	NA	NA	no	none	no	complete	5	cotrimoxazole ceftriaxo0e	6	first second	1	1	1	1	0	2	2	1
250	RD0917	2013	NA	no	0	male	65	11	NA	yes	1	Reactive	Reactive	1	0	0	1	0	0	1	1	NA	0	1	1	1	1	1	0	14	-6.23	-5.28	-1.54	yes	+++	no	complete	5	cotrimoxazole ceftriaxo0e ciprofloxaci0	8	first second second	1	1	1	2	0	3	3	1
251	RD0519	2014	NA	no	0	male	20	9	NA	no	1	Reactive	Reactive	1	0	0	1	0	0	1	NA	NA	NA	NA	NA	1	NA	NA	1	NA	-4.69	-4.51	-3.32	no	none	no	missed	5	cotrimoxazole be0z1lpe0icilli0 chloramphe0icol ge0tamici0	4	first first first first	1	4	0	0	0	4	greater than 4 compounds	1
252	RD0996	2014	NA	no	0	male	20	9	NA	no	0	Non-reactive	Non-reactive	1	0	1	0	0	NA	0	0	0	NA	0	0	0	0	0	0	10.10000038	-4.69	-4.56	-3.41	no	none	NA	NA	5	chloramphe0icol ge0tamici0	0	first first	1	2	0	0	0	2	2	0
253	RD1181	2018	1	no	0	female	12	9	NA	no	0	Non-reactive	Non-reactive	1	0	1	0	0	0	0	0	0	0	0	0	0	1	0	0	10	-2.91	-3.36	-2.43	no	none	NA	NA	5	be0z1lpe0icilli0 ge0tamici0 other	1	first first other	1	2	0	0	1	2	2	0
254	RD0728	2014	0	yes	NA	female	168	NA	0.5	no	0	Unknown	Unknown	0	0	0	0	1	NA	NA	NA	NA	NA	NA	NA	NA	NA	NA	NA	NA	-3.28	NA	NA	no	none	no	NA	NA	cotrimoxazole ceftriaxo0e	0	first second	1	1	1	1	0	2	2	1
255	RD0055	2012	0	no	0	female	22	24	NA	no	1	Reactive	Reactive	1	0	0	1	0	0	1	1	NA	0	1	1	1	0	0	0	NA	-2.12	-5.22	-5.8	no	none	no	complete	5	cotrimoxazole be0z1lpe0icilli0 ge0tamici0	6	first first first	1	3	0	0	0	3	3	1
256	RD0131	2013	NA	no	0	male	15	0.5	NA	no	0	Unknown	Unknown	0	0	0	0	1	0	1	0	NA	0	0	1	0	0	0	0	NA	-4.02	NA	NA	yes	+	no	complete	5	be0z1lpe0icilli0 ceftriaxo0e ge0tamici0	2	first second first	1	2	1	1	0	3	3	0
257	RD0245	2015	NA	no	0	female	34	18	NA	no	0	Unknown	Unknown	0	0	0	0	1	1	1	1	NA	NA	1	NA	NA	1	NA	NA	NA	NA	-2.71	NA	no	none	no	complete	5	cotrimoxazole augme0ti0 ceftriaxo0e metro0idazole	5	first first second first	1	3	1	1	0	4	greater than 4 compounds	1
258	RD1201	2020	0	no	0	female	25	1	NA	no	0	Unknown	Unknown	0	0	0	0	1	0	1	1	0	0	1	0	0	0	0	0	10.5	-2.93	-4.22	-3.73	no	none	NA	missed	5	cotrimoxazole chloramphe0icol ge0tamici0	3	first first first	1	3	0	0	0	3	3	1
259	RD0792	2015	1	no	0	male	13	7	NA	no	0	Unknown	Unknown	1	0	0	0	1	0	1	1	NA	0	1	1	0	0	0	0	10	NA	-5.17	NA	no	none	yes	complete	5	cotrimoxazole chloramphe0icol ge0tamici0 metro0idazole	5	first first first first	1	4	0	0	0	4	greater than 4 compounds	1
260	RD1213	2019	NA	yes	NA	male	8	NA	1	no	0	Non-reactive	Non-reactive	1	0	1	0	0	0	0	0	0	0	0	0	1	0	0	0	11	NA	-5.3	NA	no	none	NA	missed	5	cotrimoxazole chloramphe0icol ge0tamici0 metro0idazole	1	first first first first	1	4	0	0	0	4	greater than 4 compounds	1
261	RD0318	2016	0	no	0	female	77	10	NA	no	0	Unknown	Unknown	1	0	0	0	1	0	1	1	NA	0	1	0	0	0	0	0	NA	NA	-6	NA	no	none	yes	complete	5	cotrimoxazole be0z1lpe0icilli0 ge0tamici0	4	first first first	1	3	0	0	0	3	3	1
262	RD0038	2012	0	no	0	male	18	8	NA	no	0	Unknown	Unknown	1	0	0	0	1	0	1	1	NA	0	1	1	0	1	1	0	NA	-4.18	-4.71	-4.07	no	none	no	complete	5	cotrimoxazole be0z1lpe0icilli0 ge0tamici0	6	first first first	1	3	0	0	0	3	3	1
263	RD0692	2013	1	no	0	male	16	6	NA	no	0	Unknown	Unknown	0	0	0	0	1	1	1	1	NA	0	1	1	0	0	0	0	NA	-6.66	-5.3	-2.63	no	none	no	complete	5	cotrimoxazole	5	first	1	1	0	0	0	1	1	1
264	RD0290	2015	NA	yes	NA	female	12	NA	2	no	0	Unknown	Unknown	0	0	0	0	1	0	1	0	NA	0	0	1	NA	0	0	1	11	NA	-2.3	NA	yes	+++	no	complete	5	cotrimoxazole ceftriaxo0e chloramphe0icol ge0tamici0	3	first second first first	1	3	1	1	0	4	greater than 4 compounds	1
265	RD0480	2015	0	no	0	female	33	5	NA	no	0	Unknown	Unknown	1	0	0	0	1	0	0	0	NA	0	0	0	0	0	0	0	NA	NA	-1.26	NA	yes	+++	no	complete	5	cotrimoxazole chloramphe0icol ge0tamici0	0	first first first	1	3	0	0	0	3	3	1
266	RD0729	2016	NA	no	0	female	28	4	NA	no	0	Unknown	Unknown	1	0	0	0	1	0	1	0	NA	0	0	0	0	0	0	0	11	NA	-4.18	NA	no	none	no	complete	5	cotrimoxazole	1	first	1	1	0	0	0	1	1	1
267	RD0682	2016	1	no	0	female	19	6	NA	no	0	Unknown	Unknown	1	0	0	0	1	0	1	0	NA	0	0	1	1	0	0	0	NA	NA	-4.18	NA	no	none	no	NA	5	cotrimoxazole be0z1lpe0icilli0 ge0tamici0	3	first first first	1	3	0	0	0	3	3	1
268	RD0170	2015	0	no	0	female	30	8	NA	no	1	Reactive	Reactive	1	0	0	1	0	0	1	1	NA	0	1	1	0	0	0	0	NA	-3.02	-3.95	-3.1	no	none	no	missed	5	cotrimoxazole chloramphe0icol ge0tamici0	5	first first first	1	3	0	0	0	3	3	1
269	RD0109	2016	NA	no	0	female	16	4	NA	no	0	Unknown	Unknown	0	0	0	0	1	0	1	0	NA	0	1	0	0	0	0	0	NA	NA	-4.07	NA	no	none	yes	complete	5	cotrimoxazole ceftriaxo0e	3	first second	1	1	1	1	0	2	2	1
270	RD0653	2016	1	no	0	male	9	7	NA	no	0	Unknown	Unknown	0	0	0	0	1	1	1	1	NA	0	1	1	0	0	0	0	NA	-1.32	-3.97	-4.57	no	none	no	NA	5	cotrimoxazole be0z1lpe0icilli0 ge0tamici0	5	first first first	1	3	0	0	0	3	3	1
271	RD1484	2017	1	yes	NA	male	9	NA	2	no	1	Reactive	Exposed	1	1	0	0	0	1	1	1	NA	0	1	1	1	0	0	0	11.39999962	-2.66	-4.71	-4.75	no	none	NA	complete	5	ciprofloxaci0 other	6	second other	0	0	1	1	1	1	1	0
272	RD1208	2020	0	no	0	male	24	8	NA	no	0	Non-reactive	Non-reactive	1	0	1	0	0	0	1	0	1	0	0	1	0	0	0	0	NA	NA	-3.71	NA	no	none	NA	NA	0	cotrimoxazole ceftriaxo0e metro0idazole	4	first second first	1	2	1	1	0	3	3	1
273	RD1082	2020	1	no	0	female	10	5	NA	no	0	Non-reactive	Non-reactive	1	0	1	0	0	1	0	1	0	0	1	1	0	0	0	0	11.5	-1.2	-2.09	-1.98	no	none	NA	NA	NA	cotrimoxazole chloramphe0icol ge0tamici0	4	first first first	1	3	0	0	0	3	3	1
274	RD0077	2015	NA	no	0	male	7	4	NA	no	0	Unknown	Unknown	0	0	0	0	1	NA	NA	NA	NA	NA	NA	NA	NA	NA	NA	NA	NA	NA	-5.72	NA	no	none	no	NA	NA	cotrimoxazole chloramphe0icol ge0tamici0	0	first first first	1	3	0	0	0	3	3	1
275	RD0735	2015	NA	no	0	female	17	6	NA	no	0	Unknown	Unknown	1	0	0	0	1	NA	NA	NA	NA	NA	NA	NA	NA	NA	NA	NA	NA	NA	-1.71	NA	yes	+++	no	complete	5	cotrimoxazole chloramphe0icol ge0tamici0	0	first first first	1	3	0	0	0	3	3	1
276	RD0422	2015	NA	yes	NA	male	25	NA	3	no	0	Unknown	Unknown	1	0	0	0	1	1	1	1	NA	0	NA	1	NA	NA	NA	NA	11	NA	-4.19	NA	no	none	no	complete	NA	cotrimoxazole chloramphe0icol ge0tamici0	4	first first first	1	3	0	0	0	3	3	1
277	RD0604	2015	NA	no	0	male	14	4	NA	no	0	Unknown	Unknown	0	0	0	0	1	0	1	NA	NA	NA	NA	NA	1	NA	NA	NA	NA	-4.06	-4.41	-3.5	no	none	no	complete	NA	cotrimoxazole chloramphe0icol ge0tamici0	2	first first first	1	3	0	0	0	3	3	1
278	RD1342	2020	0	yes	NA	female	96	NA	2	no	0	Unknown	Unknown	0	0	0	0	1	NA	NA	NA	NA	NA	NA	NA	NA	NA	NA	NA	NA	NA	-4.78	NA	no	none	NA	NA	NA	cotrimoxazole chloramphe0icol ge0tamici0 metro0idazole	0	first first first first	1	4	0	0	0	4	greater than 4 compounds	1
279	RD0019	2012	NA	no	0	female	12	24	NA	no	0	Unknown	Unknown	0	0	0	0	1	0	1	1	NA	0	1	1	0	1	1	1	10	NA	-4.66	NA	no	none	no	complete	5	cotrimoxazole chloramphe0icol ge0tamici0	7	first first first	1	3	0	0	0	3	3	1
280	RD0768	2013	0	no	0	male	76	3	NA	no	0	Unknown	Unknown	1	0	0	0	1	0	1	0	NA	1	0	1	0	0	0	0	NA	-2.95	-5.32	-5.79	no	none	no	complete	5	cotrimoxazole chloramphe0icol ge0tamici0	3	first first first	1	3	0	0	0	3	3	1
281	RD0409	2014	NA	no	0	female	31	5	NA	no	0	Unknown	Unknown	1	0	0	0	1	0	1	0	NA	0	0	0	0	0	0	0	NA	NA	-2.38	NA	yes	+++	no	NA	NA	cotrimoxazole chloramphe0icol ge0tamici0	1	first first first	1	3	0	0	0	3	3	1
282	RD1367	2015	NA	yes	NA	male	9	NA	20	no	0	Unknown	Unknown	0	0	0	0	1	NA	NA	NA	NA	NA	NA	NA	NA	NA	NA	NA	9.5	-2.22	-4.45	-4.66	no	none	NA	NA	NA	be0z1lpe0icilli0 ceftriaxo0e ge0tamici0 other	0	first second first other	1	2	1	1	1	3	3	0
283	RD0228	2015	NA	yes	NA	male	9	NA	20	no	0	Unknown	Unknown	0	0	0	0	1	1	1	1	NA	0	1	1	0	0	0	0	NA	-2.22	-4.42	-4.62	no	none	no	missed	5	cotrimoxazole amoxicilli0 ceftriaxo0e chloramphe0icol ge0tamici0 metro0idazole	5	first first second first first first	1	5	1	1	0	6	greater than 4 compounds	1
284	RD1289	2018	0	no	0	male	25	9	NA	yes	1	Reactive	Reactive	1	0	0	1	0	0	0	0	0	NA	0	1	1	0	0	1	14.39999962	-5.29	-1.74	1.5	yes	+++	NA	missed	5	amikaci0 be0z1lpe0icilli0 ceftriaxo0e ge0tamici0 other	4	second first second first other	1	2	1	2	1	4	greater than 4 compounds	0
285	RD0022	2012	1	no	0	female	16	18	NA	no	0	Unknown	Unknown	0	0	0	0	1	0	1	0	NA	0	0	1	0	1	0	0	NA	-4.15	-5.48	-4.95	no	none	no	complete	5	cotrimoxazole be0z1lpe0icilli0 ge0tamici0	3	first first first	1	3	0	0	0	3	3	1
286	RD0940	2013	0	no	0	female	35	6	NA	yes	0	Unknown	Unknown	1	0	0	0	1	0	1	0	NA	0	0	0	0	1	1	0	NA	-3.55	-4.61	-3.72	no	none	no	complete	5	cotrimoxazole	3	first	1	1	0	0	0	1	1	1
287	RD0349	2012	0	no	0	female	17	10	NA	no	0	Unknown	Unknown	0	0	0	0	1	0	0	0	NA	0	0	1	0	0	0	0	NA	-1.99	NA	NA	yes	++	no	complete	5	cotrimoxazole chloramphe0icol ge0tamici0	1	first first first	1	3	0	0	0	3	3	1
288	RD0642	2014	NA	no	0	female	80	5	NA	no	1	Reactive	Reactive	1	0	0	1	0	NA	1	0	NA	0	0	1	NA	NA	NA	NA	NA	NA	-4.14	NA	yes	+	yes	complete	5	cotrimoxazole ceftriaxo0e	4	first second	1	1	1	1	0	2	2	1
289	RD0980	2020	0	yes	NA	male	61	NA	11	no	0	Non-reactive	Non-reactive	1	0	1	0	0	0	1	0	0	0	0	1	1	1	0	0	12	NA	-3.44	NA	no	none	no	complete	5	cotrimoxazole chloramphe0icol ge0tamici0	4	first first first	1	3	0	0	0	3	3	1
290	RD0238	2015	0	no	0	female	39	12	NA	no	0	Unknown	Unknown	1	0	0	0	1	0	0	0	NA	0	0	1	0	0	0	0	NA	NA	-6.26	NA	yes	++	yes	complete	5	cotrimoxazole chloramphe0icol ge0tamici0	2	first first first	1	3	0	0	0	3	3	1
291	RD1061	2019	0	no	0	female	23	5	NA	no	1	Reactive	Reactive	1	0	0	1	0	NA	1	NA	NA	NA	NA	1	1	NA	NA	1	9	-3.31	-5.44	-5.41	no	none	NA	NA	5	be0z1lpe0icilli0 ge0tamici0 other	5	first first other	1	2	0	0	1	2	2	0
292	RD0023	2013	0	no	0	female	76	7	NA	no	1	Reactive	Reactive	1	0	0	1	0	0	1	0	NA	0	0	1	0	0	0	0	NA	NA	-2.38	NA	no	none	no	NA	5	cotrimoxazole be0z1lpe0icilli0 ge0tamici0	3	first first first	1	3	0	0	0	3	3	1
293	RD1235	2014	0	no	0	male	25	10	NA	no	0	Non-reactive	Non-reactive	1	0	1	0	0	0	0	0	0	0	1	1	0	0	0	0	12.35000038	-2.54	-2.29	-1.33	yes	++	no	missed	5	cotrimoxazole chloramphe0icol ge0tamici0 metro0idazole	2	first first first first	1	4	0	0	0	4	greater than 4 compounds	1
294	RD0733	2014	0	no	0	male	25	10	NA	no	0	Unknown	Unknown	0	0	0	0	1	0	1	1	NA	0	1	0	0	0	0	0	NA	NA	-2.63	NA	yes	++	no	complete	5	cotrimoxazole chloramphe0icol ge0tamici0	3	first first first	1	3	0	0	0	3	3	1
295	RD0910	2016	0	yes	NA	female	11	NA	4	yes	1	Reactive	Exposed	1	1	0	0	0	0	1	1	NA	0	0	0	1	0	0	0	NA	NA	-5.02	NA	no	none	yes	complete	5	be0z1lpe0icilli0 ge0tamici0	4	first first	1	2	0	0	0	2	2	0
296	RD1482	2019	NA	no	0	female	24	10	NA	yes	0	Unknown	Unknown	0	0	0	0	1	0	1	1	0	0	1	1	0	0	0	0	8	-5.34	-6.57	-5.93	no	none	NA	complete	5	be0z1lpe0icilli0 ge0tamici0 other	4	first first other	1	2	0	0	1	2	2	0
297	RD0802	2011	0	no	0	male	12	11	NA	no	0	Unknown	Unknown	0	0	0	0	1	0	0	1	NA	0	1	1	0	0	0	0	NA	-2.84	-3.5	-2.9	yes	++	no	complete	5	cotrimoxazole be0z1lpe0icilli0 ge0tamici0	3	first first first	1	3	0	0	0	3	3	1
298	RD0341	2012	1	no	0	female	16	18	NA	no	1	Reactive	Reactive	1	0	0	1	0	1	0	1	NA	0	0	1	0	0	0	0	10	-2.36	-4.09	-4.11	yes	++	NA	NA	5		4		0	0	0	0	0	0	0	0
299	RD0463	2015	NA	no	0	male	67	4	NA	no	0	Unknown	Unknown	0	0	0	0	1	0	1	0	NA	0	0	1	1	0	0	0	11	-5.95	-6.73	-5.75	no	none	yes	complete	5	cotrimoxazole be0z1lpe0icilli0 ge0tamici0	4	first first first	1	3	0	0	0	3	3	1
300	RD1262	2019	0	no	0	female	74	17	NA	no	0	Unknown	Unknown	0	0	0	0	1	NA	1	0	0	0	1	1	NA	0	0	0	12.69999981	NA	-5.3	NA	no	none	NA	NA	5	amoxicilli0 be0z1lpe0icilli0 ge0tamici0 other	3	first first first other	1	3	0	0	1	3	3	0
301	RD0234	2014	NA	no	0	male	32	5	NA	no	1	Reactive	Reactive	1	0	0	1	0	0	1	0	NA	0	0	1	1	0	0	0	NA	NA	NA	NA	yes	+++	no	complete	NA	cotrimoxazole chloramphe0icol ge0tamici0	4	first first first	1	3	0	0	0	3	3	1
302	RD1376	2014	NA	no	0	male	32	5	NA	no	0	Unknown	Unknown	0	0	0	0	1	NA	NA	NA	NA	NA	NA	NA	NA	NA	NA	NA	12.30000019	-3.1	-2.81	-1.53	yes	+++	NA	NA	NA	ceftriaxo0e other	0	second other	0	0	1	1	1	1	1	0
303	RD1203	2020	0	no	0	male	36	9	NA	no	0	Non-reactive	Non-reactive	1	0	1	0	0	0	0	0	0	0	0	1	0	0	0	0	10.89999962	NA	-5.47	NA	yes	+++	NA	NA	5	cotrimoxazole chloramphe0icol ge0tamici0	1	first first first	1	3	0	0	0	3	3	1
304	RD0710	2015	NA	no	0	male	153	6	NA	no	1	Reactive	Reactive	1	0	0	1	0	0	1	1	NA	0	1	1	0	0	0	0	NA	NA	NA	NA	no	none	no	complete	5	chloramphe0icol cotrimoxazole ge0tamici0	5	first first first	1	3	0	0	0	3	3	1
305	RD0186	2015	0	no	0	male	32	8	NA	no	0	Unknown	Unknown	1	0	0	0	1	0	1	0	NA	0	0	0	0	0	1	1	NA	-2.95	-1.96	-0.41	yes	++	no	complete	5	cotrimoxazole chloramphe0icol ge0tamici0	3	first first first	1	3	0	0	0	3	3	1
306	RD0392	2015	NA	yes	NA	male	8	NA	12	no	0	Unknown	Unknown	1	0	0	0	1	0	1	0	NA	0	0	1	1	0	0	0	NA	NA	-3.83	NA	no	none	no	missed	5	cotrimoxazole ge0tamici0	3	first first	1	2	0	0	0	2	2	1
307	RD1230	2015	NA	yes	NA	male	8	NA	12	no	1	Reactive	Exposed	1	1	0	0	0	1	0	0	0	0	1	1	1	0	0	1	10.25	-1.8	-3.88	-4.05	no	none	no	NA	5	cotrimoxazole ceftriaxo0e chloramphe0icol ge0tamici0	5	first second first first	1	3	1	1	0	4	greater than 4 compounds	1
308	RD1402	2019	1	no	0	male	10	10	NA	yes	0	Unknown	Unknown	0	0	0	0	1	NA	NA	NA	NA	NA	NA	NA	NA	NA	NA	NA	NA	NA	-5.55	NA	no	none	NA	NA	NA	amoxicilli0 be0z1lpe0icilli0 ge0tamici0 other	0	first first first other	1	3	0	0	1	3	3	0
309	RD1087	2020	0	yes	NA	male	228	NA	0.5	no	0	Non-reactive	Non-reactive	1	0	1	0	0	0	0	0	0	0	0	0	0	1	0	0	NA	NA	NA	NA	NA	NA	NA	NA	NA	cotrimoxazole	1	first	1	1	0	0	0	1	1	1
310	RD0597	2012	NA	no	0	female	NA	8	NA	no	0	Unknown	Unknown	0	0	0	0	1	NA	NA	NA	NA	NA	NA	NA	NA	NA	NA	NA	NA	NA	NA	NA	NA	NA	NA	NA	NA	cotrimoxazole	0	first	1	1	0	0	0	1	1	1
311	RD0732	2014	0	yes	NA	NA	10	NA	2	no	0	Unknown	Unknown	0	0	0	0	1	1	1	1	NA	NA	1	1	0	0	0	0	NA	NA	NA	NA	yes	++	no	complete	5	cotrimoxazole chloramphe0icol ge0tamici0	5	first first first	1	3	0	0	0	3	3	1
312	RD1386	2014	0	yes	NA	NA	10	NA	2	no	0	Unknown	Unknown	0	0	0	0	1	NA	NA	NA	NA	NA	NA	NA	NA	NA	NA	NA	11.69999981	NA	NA	NA	yes	++	NA	NA	NA	be0z1lpe0icilli0 ceftriaxo0e ge0tamici0 other	0	first second first other	1	2	1	1	1	3	3	0
313	RD1202	2020	0	no	0	male	15	5	NA	no	0	Non-reactive	Non-reactive	1	0	1	0	0	1	0	1	0	0	1	0	0	0	0	0	11.30000019	-2.79	-4.26	-4.27	no	none	NA	NA	5	cotrimoxazole chloramphe0icol ge0tamici0	3	first first first	1	3	0	0	0	3	3	1
314	RD0606	2012	0	yes	NA	NA	53	NA	14	no	0	Unknown	Unknown	0	0	0	0	1	NA	1	0	NA	0	0	1	0	0	0	0	16	NA	NA	NA	yes	+++	no	complete	5	cotrimoxazole chloramphe0icol ge0tamici0	2	first first first	1	3	0	0	0	3	3	1
315	RD1057	2017	1	no	0	female	17	2	NA	yes	0	Non-reactive	Non-reactive	1	0	1	0	0	1	1	1	NA	0	1	1	0	0	0	0	11.69999981	-2.3	-3.28	-2.98	no	none	NA	missed	5	be0z1lpe0icilli0 ceftriaxo0e ge0tamici0 other	5	first second first other	1	2	1	1	1	3	3	0
316	RD1441	2017	0	no	1	female	48	NA	NA	yes	0	Unknown	Unknown	0	0	0	0	1	NA	NA	NA	NA	NA	NA	NA	NA	NA	NA	NA	10.94999981	-3.97	-4.44	-3.21	no	none	NA	NA	NA	other	0	other	0	0	0	0	1	0	0	0
317	RD0848	2012	NA	no	0	male	25	20	NA	no	0	Unknown	Unknown	1	0	0	0	1	0	1	1	NA	0	0	0	0	0	0	1	11	-3.52	-4.23	-3.68	yes	++	no	complete	5	cotrimoxazole be0z1lpe0icilli0 ge0tamici0 metro0idazole	3	first first first first	1	4	0	0	0	4	greater than 4 compounds	1
318	RD0184	2013	0	no	0	female	39	8	NA	no	0	Unknown	Unknown	0	0	0	0	1	1	0	1	NA	0	1	1	0	0	0	0	NA	-2.81	-3.37	-2.41	yes	++	no	complete	5	cotrimoxazole chloramphe0icol ge0tamici0 metro0idazole	4	first first first first	1	4	0	0	0	4	greater than 4 compounds	1
319	RD0574	2016	0	yes	NA	female	6	NA	5	no	0	Unknown	Unknown	0	0	0	0	1	NA	NA	NA	NA	NA	NA	NA	NA	NA	NA	NA	11	-2.1	-2.72	-1.72	no	none	NA	NA	NA		0		0	0	0	0	0	0	0	0
320	RD1058	2017	1	no	0	female	12	5	NA	no	1	Reactive	Exposed	1	1	0	0	0	0	1	1	0	NA	0	1	0	0	0	0	9.5	-2.53	-5.18	-5.51	no	none	no	NA	5	cotrimoxazole be0z1lpe0icilli0 ceftriaxo0e ge0tamici0 other	3	first first second first other	1	3	1	1	1	4	greater than 4 compounds	1
321	RD0918	2016	0	no	0	male	34	6	NA	yes	0	Unknown	Unknown	1	0	0	0	1	0	0	0	NA	0	1	0	0	1	0	0	9	-6.85	-7.57	-7.76	no	none	yes	complete	4	cotrimoxazole be0z1lpe0icilli0 ge0tamici0	4	first first first	1	3	0	0	0	3	3	1
322	RD1260	2017	0	no	0	male	29	18	NA	yes	0	Unknown	Unknown	0	0	0	0	1	1	1	0	0	0	1	1	1	0	0	0	9.399999619	-6.47	-5.6	-3.72	no	none	NA	missed	5	be0z1lpe0icilli0 ge0tamici0	5	first first	1	2	0	0	0	2	2	0
323	RD0493	2012	0	no	0	male	66	14	NA	no	0	Unknown	Unknown	0	0	0	0	1	NA	1	1	NA	NA	0	0	0	0	0	0	14	NA	NA	NA	yes	++	no	NA	NA	cotrimoxazole be0z1lpe0icilli0 ge0tamici0	2	first first first	1	3	0	0	0	3	3	1
324	RD1392	2015	0	yes	NA	male	36	NA	13	no	0	Unknown	Unknown	0	0	0	0	1	NA	NA	NA	NA	NA	NA	NA	NA	NA	NA	NA	10	-6.04	-5.98	-4.92	yes	+	NA	NA	NA	be0z1lpe0icilli0 ge0tamici0	0	first first	1	2	0	0	0	2	2	0
325	RD0803	2015	0	yes	NA	male	36	NA	13	no	1	Reactive	Reactive	1	0	0	1	0	0	0	0	NA	0	0	1	0	0	0	0	10	NA	-5.75	NA	yes	+	no	complete	5	cotrimoxazole ceftriaxo0e chloramphe0icol ge0tamici0	2	first second first first	1	3	1	1	0	4	greater than 4 compounds	1
326	RD0093	2015	NA	no	0	male	20	17	NA	no	0	Unknown	Unknown	0	0	0	0	1	1	1	1	NA	0	0	0	0	0	0	0	NA	NA	-4.97	NA	yes	+	no	NA	NA	cotrimoxazole be0z1lpe0icilli0 ceftriaxo0e chloramphe0icol ge0tamici0 metro0idazole	3	first first second first first first	1	5	1	1	0	6	greater than 4 compounds	1
327	RD0163	2016	NA	no	0	female	21	10	NA	no	0	Unknown	Unknown	1	0	0	0	1	0	1	1	NA	0	0	1	0	0	0	1	NA	NA	-2.69	NA	yes	++	no	complete	5	cotrimoxazole ceftriaxo0e	4	first second	1	1	1	1	0	2	2	1
328	RD0330	2014	0	no	0	male	48	6	NA	no	0	Unknown	Unknown	1	0	0	0	1	0	0	0	NA	0	0	0	0	0	0	0	NA	NA	-6.29	NA	yes	++	yes	complete	5	cotrimoxazole chloramphe0icol ge0tamici0	1	first first first	1	3	0	0	0	3	3	1
329	RD0629	2015	NA	no	0	female	8	11	NA	no	0	Unknown	Unknown	0	0	0	0	1	1	1	1	NA	0	1	1	1	0	0	0	NA	-3.29	-4.13	-2.85	no	none	no	missed	5	cotrimoxazole chloramphe0icol ge0tamici0	6	first first first	1	3	0	0	0	3	3	1
330	RD0677	2016	0	no	0	male	35	17	NA	no	0	Unknown	Unknown	1	0	0	0	1	0	1	1	NA	0	1	1	0	1	0	0	NA	NA	NA	NA	yes	++	yes	complete	5	cotrimoxazole be0z1lpe0icilli0 ge0tamici0	6	first first first	1	3	0	0	0	3	3	1
331	RD0229	2012	0	no	0	female	19	6	NA	no	0	Unknown	Unknown	1	0	0	0	1	0	1	0	NA	0	0	1	0	0	0	0	NA	NA	NA	NA	yes	+	no	complete	5	cotrimoxazole	2	first	1	1	0	0	0	1	1	1
332	RD0183	2014	NA	no	0	female	161	8	NA	no	0	Unknown	Unknown	1	0	0	0	1	0	1	0	NA	NA	0	0	0	0	0	0	NA	NA	NA	NA	yes	++	yes	complete	5	cotrimoxazole be0z1lpe0icilli0 ge0tamici0	2	first first first	1	3	0	0	0	3	3	1
333	RD0922	2014	0	no	0	female	119	6	NA	yes	0	Unknown	Unknown	1	0	0	0	1	0	1	0	NA	0	0	0	0	0	1	0	NA	NA	-5.92	NA	yes	+	no	complete	5	cotrimoxazole be0z1lpe0icilli0 chloramphe0icol ge0tamici0	2	first first first first	1	4	0	0	0	4	greater than 4 compounds	1
334	RD1038	2014	0	no	0	female	119	6	NA	yes	0	Unknown	Unknown	0	0	0	0	1	0	1	0	0	0	NA	1	0	0	0	0	NA	NA	-5.72	NA	yes	+	yes	missed	NA	be0z1lpe0icilli0 ceftriaxo0e ge0tamici0 metro0idazole other	3	first second first first other	1	3	1	1	1	4	greater than 4 compounds	0
335	RD0114	2015	NA	yes	NA	male	15	NA	6	no	1	Reactive	Exposed	1	1	0	0	0	0	1	1	NA	0	0	1	0	0	0	0	NA	NA	-3.94	NA	yes	++	no	NA	5	cotrimoxazole be0z1lpe0icilli0 chloramphe0icol ge0tamici0	3	first first first first	1	4	0	0	0	4	greater than 4 compounds	1
336	RD0354	2012	1	no	0	female	10	18	NA	no	0	Unknown	Unknown	0	0	0	0	1	0	1	1	NA	0	0	1	0	0	0	0	NA	-3.03	-4.94	-4.64	no	none	no	complete	5	cotrimoxazole be0z1lpe0icilli0 ge0tamici0	3	first first first	1	3	0	0	0	3	3	1
337	RD0098	2013	0	no	0	male	60	4	NA	no	1	Reactive	Reactive	1	0	0	1	0	0	1	1	NA	0	1	1	1	0	0	1	NA	NA	NA	NA	no	none	no	complete	5	cotrimoxazole amoxicilli0 ge0tamici0	7	first first first	1	3	0	0	0	3	3	1
338	RD1377	2014	0	no	0	female	216	6	NA	no	0	Unknown	Unknown	0	0	0	0	1	NA	NA	NA	NA	NA	NA	NA	NA	NA	NA	NA	11.19999981	NA	NA	NA	no	none	NA	NA	NA	cotrimoxazole amoxicilli0 be0z1lpe0icilli0 ge0tamici0	0	first first first first	1	4	0	0	0	4	greater than 4 compounds	1
339	RD0426	2014	0	no	0	female	216	6	NA	no	1	Reactive	Reactive	1	0	0	1	0	0	0	0	NA	0	0	1	1	0	0	1	NA	NA	NA	NA	no	none	no	complete	5	cotrimoxazole chloramphe0icol ge0tamici0	4	first first first	1	3	0	0	0	3	3	1
340	RD1172	2017	NA	no	0	female	13	7	NA	no	1	Reactive	Exposed	1	1	0	0	0	0	0	0	0	0	0	0	0	0	0	0	11.5	-0.28	-2.39	-3.17	yes	+	NA	complete	5	amoxicilli0	0	first	1	1	0	0	0	1	1	0
341	RD1214	2019	NA	yes	NA	male	22	NA	0.5	no	0	Non-reactive	Non-reactive	1	0	1	0	0	0	0	0	0	NA	0	0	0	0	0	1	NA	-3.46	-5.37	-5.65	no	none	NA	NA	5	cotrimoxazole ceftriaxo0e	1	first second	1	1	1	1	0	2	2	1
342	RD0612	2013	0	no	0	female	168	4	NA	no	0	Unknown	Unknown	0	0	0	0	1	NA	0	0	NA	NA	0	0	0	0	0	0	16	-5.01	NA	-3.86	yes	++	yes	NA	5	cotrimoxazole chloramphe0icol ge0tamici0	1	first first first	1	3	0	0	0	3	3	1
343	RD1207	2020	0	no	0	female	47	8	NA	no	0	Non-reactive	Non-reactive	1	0	1	0	0	0	1	0	0	0	0	1	1	0	0	0	10.30000019	-5.4	-5.95	-4.77	no	none	NA	NA	NA	cotrimoxazole chloramphe0icol ge0tamici0	3	first first first	1	3	0	0	0	3	3	1
344	RD0800	2012	NA	yes	NA	NA	NA	NA	11	no	0	Unknown	Unknown	1	0	0	0	1	0	0	0	NA	0	0	1	0	0	0	0	NA	NA	NA	NA	yes	++	no	complete	5	cotrimoxazole chloramphe0icol ge0tamici0	1	first first first	1	3	0	0	0	3	3	1
345	RD0006	2015	NA	no	0	male	13	9	NA	no	1	Reactive	Exposed	1	1	0	0	0	1	1	1	NA	0	1	1	0	0	0	0	NA	NA	-5.15	NA	no	none	no	complete	5	cotrimoxazole be0z1lpe0icilli0 chloramphe0icol ge0tamici0	5	first first first first	1	4	0	0	0	4	greater than 4 compounds	1
346	RD0596	2015	NA	no	0	female	11	7	NA	no	0	Unknown	Unknown	0	0	0	0	1	NA	NA	NA	NA	NA	NA	NA	NA	NA	NA	NA	10	-3.48	-3.95	-2.73	no	none	NA	NA	NA		0		0	0	0	0	0	0	0	0
347	RD0383	2016	0	no	0	male	31	8	NA	no	0	Unknown	Unknown	1	0	0	0	1	0	1	1	NA	0	0	1	0	0	0	0	NA	-4.53	-4.09	-2.51	yes	++	no	complete	5	cotrimoxazole chloramphe0icol ge0tamici0	3	first first first	1	3	0	0	0	3	3	1
348	RD1325	2020	0	no	0	female	25	7	NA	no	0	Non-reactive	Non-reactive	1	0	1	0	0	1	0	1	0	0	0	0	0	0	0	0	15.5	-0.42	-2	-2.56	yes	++	no	missed	5	cotrimoxazole chloramphe0icol ge0tamici0	2	first first first	1	3	0	0	0	3	3	1
349	RD1024	2014	0	no	0	female	121	8	NA	no	0	Non-reactive	Non-reactive	1	0	1	0	0	0	0	0	0	0	0	0	0	1	0	0	11.10000038	-3.19	NA	-3.24	no	none	NA	missed	5	be0z1lpe0icilli0 ge0tamici0 other	1	first first other	1	2	0	0	1	2	2	0
350	RD0475	2014	0	no	0	female	121	8	NA	no	1	Reactive	Reactive	1	0	0	1	0	0	1	0	NA	0	1	1	1	0	0	0	NA	NA	NA	NA	no	none	no	complete	5	cotrimoxazole chloramphe0icol ge0tamici0	5	first first first	1	3	0	0	0	3	3	1
351	RD0302	2015	NA	no	0	female	17	13	NA	no	1	Reactive	Exposed	1	1	0	0	0	1	1	1	NA	0	1	1	1	0	0	0	NA	NA	-4.05	NA	no	none	no	NA	NA	cotrimoxazole ceftriaxo0e chloramphe0icol ge0tamici0 metro0idazole	6	first second first first first	1	4	1	1	0	5	greater than 4 compounds	1
352	RD0844	2012	1	yes	NA	female	11	NA	6	no	0	Unknown	Unknown	0	0	0	0	1	1	0	1	NA	0	1	1	0	0	0	0	NA	-0.31	-2.68	-3.49	no	none	no	missed	5	cotrimoxazole chloramphe0icol ciprofloxaci0 ge0tamici0 metro0idazole	4	first first second first first	1	4	1	1	0	5	greater than 4 compounds	1
353	RD0580	2012	0	no	0	male	21	11	NA	no	0	Unknown	Unknown	0	0	0	0	1	NA	NA	NA	NA	NA	NA	NA	NA	NA	NA	NA	NA	-7.01	-5.26	-2.37	yes	+	NA	NA	NA		0		0	0	0	0	0	0	0	0
354	RD0787	2013	0	no	0	female	104	6	NA	no	1	Reactive	Reactive	1	0	0	1	0	0	0	0	NA	NA	1	1	0	0	0	0	NA	NA	-4.49	NA	no	none	no	complete	5	cotrimoxazole chloramphe0icol ge0tamici0 metro0idazole	3	first first first first	1	4	0	0	0	4	greater than 4 compounds	1
355	RD1102	2014	1	no	0	male	13	6	NA	no	1	Reactive	Reactive	1	0	0	1	0	0	1	0	0	0	0	1	0	1	0	0	10.94999981	-2.63	-4.12	-4.09	no	none	NA	missed	5	cotrimoxazole be0z1lpe0icilli0 ge0tamici0	4	first first first	1	3	0	0	0	3	3	1
356	RD0037	2014	1	no	0	male	13	6	NA	no	0	Unknown	Unknown	0	0	0	0	1	1	1	1	NA	0	1	1	0	0	0	0	NA	NA	-4.09	NA	no	none	no	complete	5	cotrimoxazole chloramphe0icol ge0tamici0	5	first first first	1	3	0	0	0	3	3	1
357	RD1388	2015	1	yes	NA	male	15	NA	14	no	0	Unknown	Unknown	0	0	0	0	1	NA	NA	NA	NA	NA	NA	NA	NA	NA	NA	NA	10	-3.78	-4.43	-3.81	no	none	NA	NA	NA	be0z1lpe0icilli0 ge0tamici0 metro0idazole other	0	first first first other	1	3	0	0	1	3	3	0
358	RD0561	2015	1	yes	NA	male	15	NA	14	no	0	Unknown	Unknown	0	0	0	0	1	0	1	1	NA	0	0	0	0	0	0	0	10	NA	-4.78	NA	no	none	no	complete	5	cotrimoxazole chloramphe0icol ge0tamici0	2	first first first	1	3	0	0	0	3	3	1
359	RD1499	2018	NA	no	0	female	24	7	NA	no	0	Non-reactive	Non-reactive	1	0	1	0	0	0	0	1	0	0	0	0	0	0	0	0	13.69999981	-1.81	-0.97	-0.01	yes	+++	NA	NA	5	cotrimoxazole be0z1lpe0icilli0 ge0tamici0	1	first first first	1	3	0	0	0	3	3	1
360	RD0040	2011	0	no	0	female	21	14	NA	no	0	Unknown	Unknown	1	0	0	0	1	0	0	0	NA	0	0	1	0	0	0	0	15	-3.15	-1.35	0.32	yes	+++	no	complete	NA	cotrimoxazole chloramphe0icol ge0tamici0	1	first first first	1	3	0	0	0	3	3	1
361	RD0727	2012	1	yes	NA	male	9	NA	4	no	0	Unknown	Unknown	0	0	0	0	1	0	1	0	NA	0	1	1	0	0	0	0	11	-4.44	-5.06	-3.73	yes	+++	no	complete	5	cotrimoxazole chloramphe0icol ge0tamici0	3	first first first	1	3	0	0	0	3	3	1
362	RD0086	2015	NA	no	0	male	25	15	NA	no	0	Unknown	Unknown	1	0	0	0	1	1	1	1	NA	0	0	1	0	0	0	NA	NA	NA	-6.03	NA	no	none	no	complete	5	cotrimoxazole ceftriaxo0e chloramphe0icol ge0tamici0	4	first second first first	1	3	1	1	0	4	greater than 4 compounds	1
363	RD0921	2011	0	yes	NA	female	25	NA	15	yes	0	Unknown	Unknown	0	0	0	0	1	1	0	1	NA	0	0	1	0	0	0	0	NA	-2.62	-4.28	-4.03	yes	+	no	complete	5	cotrimoxazole be0z1lpe0icilli0 ceftriaxo0e ge0tamici0	3	first first second first	1	3	1	1	0	4	greater than 4 compounds	1
364	RD0589	2011	NA	no	0	female	11	18	NA	no	0	Unknown	Unknown	0	0	0	0	1	NA	NA	NA	NA	NA	NA	NA	NA	NA	NA	NA	NA	NA	-3.04	NA	yes	++	NA	NA	NA	cotrimoxazole chloramphe0icol ge0tamici0	0	first first first	1	3	0	0	0	3	3	1
365	RD1103	2014	NA	no	0	male	54	7	NA	no	0	Non-reactive	Non-reactive	1	0	1	0	0	0	1	0	0	0	0	1	0	0	0	0	14.5	-4.12	-3.56	-1.75	yes	+++	NA	missed	2	cotrimoxazole	3	first	1	1	0	0	0	1	1	1
366	RD0261	2014	NA	no	0	male	54	7	NA	no	0	Unknown	Unknown	1	0	0	0	1	NA	1	0	NA	NA	1	0	0	0	0	0	NA	NA	-3.46	NA	yes	+++	no	complete	5	cotrimoxazole chloramphe0icol ge0tamici0	2	first first first	1	3	0	0	0	3	3	1
367	RD0816	2015	NA	no	0	male	24	6	NA	no	0	Unknown	Unknown	1	0	0	0	1	0	1	1	NA	0	1	0	0	0	0	0	NA	NA	-4.76	NA	yes	+	no	complete	5	cotrimoxazole ceftriaxo0e metro0idazole	3	first second first	1	2	1	1	0	3	3	1
368	RD1079	2020	NA	no	0	female	32	7	NA	no	0	Non-reactive	Non-reactive	1	0	1	0	0	1	0	0	0	0	0	0	0	0	0	0	10.69999981	-1.98	-4.2	-4.37	no	none	NA	complete	5	cotrimoxazole ceftriaxo0e metro0idazole	1	first second first	1	2	1	1	0	3	3	1
369	RD0624	2012	NA	no	0	male	18	18	NA	no	0	Unknown	Unknown	0	0	0	0	1	0	1	0	NA	0	1	1	0	0	0	0	13	NA	-3.42	NA	yes	+++	no	complete	5	cotrimoxazole be0z1lpe0icilli0 ge0tamici0 metro0idazole	3	first first first first	1	4	0	0	0	4	greater than 4 compounds	1
370	RD0201	2013	0	no	0	male	35	7	NA	no	0	Unknown	Unknown	1	0	0	0	1	0	0	1	NA	0	1	0	0	0	0	0	NA	-3.94	-3.41	-1.69	yes	++	no	complete	5	cotrimoxazole chloramphe0icol ciprofloxaci0 ge0tamici0	2	first first second first	1	3	1	1	0	4	greater than 4 compounds	1
371	RD0852	2013	0	yes	NA	female	83	NA	3	no	0	Unknown	Unknown	0	0	0	0	1	0	1	0	NA	1	0	1	1	1	1	0	NA	NA	-5.88	NA	no	none	yes	complete	3	cotrimoxazole amikaci0 ceftriaxo0e metro0idazole	8	first second second first	1	2	1	2	0	4	greater than 4 compounds	1
372	RD0592	2011	1	no	0	female	12	10	NA	no	0	Unknown	Unknown	0	0	0	0	1	NA	NA	NA	NA	NA	NA	NA	NA	NA	NA	NA	NA	-0.78	-1.53	-1.6	yes	++	NA	NA	NA	cotrimoxazole ceftriaxo0e chloramphe0icol ge0tamici0 metro0idazole	0	first second first first first	1	4	1	1	0	5	greater than 4 compounds	1
373	RD0460	2015	NA	no	0	male	24	5	NA	no	0	Unknown	Unknown	1	0	0	0	1	0	1	1	NA	0	0	0	0	0	0	0	NA	NA	-1.62	NA	yes	+	no	NA	5	cotrimoxazole	2	first	1	1	0	0	0	1	1	1
374	RD0468	2015	NA	no	0	female	29	6	NA	no	0	Unknown	Unknown	0	0	0	0	1	0	1	0	NA	0	0	0	0	0	0	0	NA	NA	-1.85	NA	yes	+++	no	complete	NA	cotrimoxazole be0z1lpe0icilli0	1	first first	1	2	0	0	0	2	2	1
375	RD1051	2018	NA	no	0	male	34	16	NA	no	1	Reactive	Reactive	1	0	0	1	0	0	0	1	0	0	1	0	0	0	0	0	9.699999809	-7.08	-5.86	-3.62	no	none	no	NA	5	be0z1lpe0icilli0 ceftriaxo0e ge0tamici0 other	3	first second first other	1	2	1	1	1	3	3	0
376	RD1081	2020	0	no	0	male	82	5	NA	no	0	Non-reactive	Non-reactive	1	0	1	0	0	1	1	1	0	0	1	1	0	0	0	1	14	-3.4	-3.92	-2.32	yes	+++	NA	missed	5	cotrimoxazole chloramphe0icol ge0tamici0	6	first first first	1	3	0	0	0	3	3	1
377	RD0404	2012	NA	no	0	female	3	14	NA	no	0	Unknown	Unknown	1	0	0	0	1	0	0	1	NA	0	0	1	0	0	0	1	NA	NA	1.21	-2.67	yes	+	no	complete	NA	cotrimoxazole chloramphe0icol ge0tamici0	3	first first first	1	3	0	0	0	3	3	1
378	RD0013	2013	NA	no	0	male	13	12	NA	no	0	Unknown	Unknown	0	0	0	0	1	NA	0	1	NA	0	1	0	0	0	0	1	NA	-2.86	-4.91	-5.16	no	none	no	missed	5		3		0	0	0	0	0	0	0	0
379	RD1364	2014	0	no	0	NA	16	10	NA	no	0	Unknown	Unknown	0	0	0	0	1	NA	NA	NA	NA	NA	NA	NA	NA	NA	NA	NA	13.5	NA	NA	NA	yes	+	NA	NA	NA	amikaci0 be0z1lpe0icilli0 ceftriaxo0e ge0tamici0 metro0idazole other	0	second first second first first other	1	3	1	2	1	5	greater than 4 compounds	0
380	RD0806	2014	0	no	0	NA	16	10	NA	no	0	Unknown	Unknown	0	0	0	0	1	0	1	1	NA	0	1	0	0	0	0	0	NA	NA	NA	NA	yes	+	no	complete	5	cotrimoxazole chloramphe0icol ge0tamici0	3	first first first	1	3	0	0	0	3	3	1
381	RD1398	2019	1	no	0	male	23	5	NA	yes	0	Unknown	Unknown	0	0	0	0	1	NA	NA	NA	NA	NA	NA	NA	NA	NA	NA	NA	10.5	-4.85	-5.55	-5.06	no	none	NA	NA	NA	cotrimoxazole be0z1lpe0icilli0 ceftriaxo0e ge0tamici0 metro0idazole other	0	first first second first first other	1	4	1	1	1	5	greater than 4 compounds	1
382	RD0121	2012	1	no	0	NA	19	15	NA	no	0	Unknown	Unknown	0	0	0	0	1	1	1	1	NA	0	1	0	0	0	0	0	12	NA	NA	NA	no	none	no	NA	5	cotrimoxazole amoxicilli0 chloramphe0icol ge0tamici0	4	first first first first	1	4	0	0	0	4	greater than 4 compounds	1
383	RD1126	2014	1	no	0	male	23	6	NA	no	1	Reactive	Reactive	1	0	0	1	0	0	0	0	0	0	0	1	1	0	0	0	11.89999962	-5.32	-4.43	-2.59	NA	NA	NA	missed	5	cotrimoxazole ciprofloxaci0 metro0idazole	3	first second first	1	2	1	1	0	3	3	1
384	RD0025	2014	1	no	0	male	23	6	NA	no	0	Unknown	Unknown	0	0	0	0	1	0	0	1	NA	0	0	0	0	0	0	1	NA	-5.32	-4.43	-2.59	NA	NA	no	NA	5	cotrimoxazole chloramphe0icol ge0tamici0	2	first first first	1	3	0	0	0	3	3	1
385	RD1200	2020	1	no	0	female	14	5	NA	no	0	Non-reactive	Non-reactive	1	0	1	0	0	0	0	0	0	0	0	0	0	1	0	0	11.69999981	-3.12	-3.48	-2.55	NA	NA	NA	NA	5	cotrimoxazole chloramphe0icol ge0tamici0	1	first first first	1	3	0	0	0	3	3	1
386	RD0466	2011	0	yes	NA	female	12	NA	4	no	0	Unknown	Unknown	0	0	0	0	1	1	0	1	NA	0	1	0	0	0	0	0	12	NA	-2.64	NA	no	none	no	complete	5	cotrimoxazole be0z1lpe0icilli0 ge0tamici0	3	first first first	1	3	0	0	0	3	3	1
387	RD0598	2011	1	yes	NA	female	11	NA	2	no	0	Unknown	Unknown	0	0	0	0	1	NA	NA	NA	NA	NA	NA	NA	NA	NA	NA	NA	NA	NA	-6.19	NA	no	none	NA	NA	NA	cotrimoxazole chloramphe0icol ge0tamici0	0	first first first	1	3	0	0	0	3	3	1
388	RD0327	2012	NA	no	0	female	29	15	NA	no	0	Unknown	Unknown	0	0	0	0	1	0	0	0	NA	0	1	0	0	0	0	1	NA	NA	-4.72	NA	yes	++	no	complete	5	cotrimoxazole	2	first	1	1	0	0	0	1	1	1
389	RD0595	2011	0	yes	NA	female	22	NA	42	no	0	Unknown	Unknown	0	0	0	0	1	NA	NA	NA	NA	NA	NA	NA	NA	NA	NA	NA	10	-2.12	-3.68	-3.57	yes	++	NA	NA	NA	cotrimoxazole be0z1lpe0icilli0 chloramphe0icol ge0tamici0	0	first first first first	1	4	0	0	0	4	greater than 4 compounds	1
390	RD0686	2011	0	no	0	female	23	8	NA	no	0	Unknown	Unknown	0	0	0	0	1	0	1	0	NA	0	0	1	0	0	0	1	NA	NA	-2.07	NA	yes	+++	no	complete	5	cotrimoxazole be0z1lpe0icilli0 ge0tamici0	3	first first first	1	3	0	0	0	3	3	1
391	RD0927	2012	0	yes	NA	female	48	NA	1	yes	0	Unknown	Unknown	1	0	0	0	1	0	0	0	NA	0	0	1	1	0	0	0	11	-2.96	-5.33	-5.72	yes	++	no	complete	5	cotrimoxazole ceftriaxo0e chloramphe0icol ge0tamici0	2	first second first first	1	3	1	1	0	4	greater than 4 compounds	1
392	RD0655	2014	0	yes	NA	female	38	NA	5	no	0	Unknown	Unknown	1	0	0	0	1	1	0	1	NA	0	0	1	0	0	0	1	NA	NA	-2.61	NA	yes	++	yes	missed	5	cotrimoxazole ceftriaxo0e chloramphe0icol ge0tamici0 metro0idazole	5	first second first first first	1	4	1	1	0	5	greater than 4 compounds	1
393	RD1396	2014	0	yes	NA	female	38	NA	5	no	0	Unknown	Unknown	0	0	0	0	1	NA	NA	NA	NA	NA	NA	NA	NA	NA	NA	NA	14.10000038	-3.32	-2.78	-1	yes	++	NA	NA	NA	other	0	other	0	0	0	0	1	0	0	0
394	RD1501	2018	0	no	0	male	12	6	NA	no	0	Unknown	Unknown	0	0	0	0	1	1	0	1	0	NA	1	0	0	0	0	0	NA	-3.68	-3.28	-1.8	yes	++	NA	missed	5	be0z1lpe0icilli0 ge0tamici0 other	3	first first other	1	2	0	0	1	2	2	0
395	RD0560	2011	0	no	0	male	28	7	NA	no	0	Unknown	Unknown	0	0	0	0	1	0	1	0	NA	0	0	1	0	0	0	0	NA	NA	-2.6	NA	yes	+	no	complete	5	cotrimoxazole chloramphe0icol ge0tamici0	2	first first first	1	3	0	0	0	3	3	1
396	RD0892	2013	0	no	0	female	66	4	NA	yes	0	Unknown	Unknown	1	0	0	0	1	0	1	1	NA	0	0	0	0	0	0	0	NA	-5.3	-5.28	-2.54	yes	++	yes	complete	5	cotrimoxazole chloramphe0icol ge0tamici0	3	first first first	1	3	0	0	0	3	3	1
397	RD0665	2015	NA	no	0	female	12	4	NA	no	0	Unknown	Unknown	1	0	0	0	1	1	1	1	NA	0	1	1	0	0	0	0	NA	NA	-4.33	NA	no	none	no	complete	5	cotrimoxazole be0z1lpe0icilli0 ge0tamici0	5	first first first	1	3	0	0	0	3	3	1
398	RD0864	2011	1	no	0	NA	12	10	NA	no	1	Reactive	Exposed	1	1	0	0	0	0	0	0	NA	0	0	0	0	0	0	0	NA	NA	NA	NA	yes	+	no	complete	5	cotrimoxazole be0z1lpe0icilli0 ge0tamici0	0	first first first	1	3	0	0	0	3	3	1
399	RD0472	2012	NA	no	0	male	24	15	NA	no	0	Unknown	Unknown	0	0	0	0	1	0	0	0	NA	0	0	0	0	0	0	0	13	NA	-3.07	NA	yes	+++	no	NA	5	cotrimoxazole chloramphe0icol ge0tamici0	0	first first first	1	3	0	0	0	3	3	1
400	RD0099	2015	NA	no	0	male	19	6	NA	no	0	Unknown	Unknown	0	0	0	0	1	1	0	0	NA	0	0	0	0	0	0	0	NA	NA	-5.13	NA	yes	+	no	complete	4	cotrimoxazole chloramphe0icol ge0tamici0	2	first first first	1	3	0	0	0	3	3	1
401	RD0161	2016	0	yes	NA	female	23	NA	9	no	0	Unknown	Unknown	1	0	0	0	1	0	1	0	NA	1	0	0	0	0	0	0	NA	NA	2.4	-1.94	no	none	yes	complete	3	cotrimoxazole be0z1lpe0icilli0 ceftriaxo0e ge0tamici0	4	first first second first	1	3	1	1	0	4	greater than 4 compounds	1
402	RD1324	2020	0	yes	NA	female	21	NA	5	no	0	Non-reactive	Non-reactive	1	0	1	0	0	0	0	1	0	0	1	0	0	0	0	1	14.5	-3.31	-0.67	1.31	yes	++	no	missed	5	cotrimoxazole chloramphe0icol ge0tamici0	3	first first first	1	3	0	0	0	3	3	1
403	RD0721	2011	1	no	1	male	35	NA	NA	no	1	Reactive	Reactive	1	0	0	1	0	0	1	0	NA	0	0	0	0	0	0	1	NA	-5.03	NA	NA	yes	++	no	NA	5	cotrimoxazole be0z1lpe0icilli0 ge0tamici0	3	first first first	1	3	0	0	0	3	3	1
404	RD0016	2011	0	yes	NA	female	84	NA	2	no	0	Unknown	Unknown	1	0	0	0	1	0	1	1	NA	0	0	1	0	0	0	0	11	NA	-5.74	NA	yes	+++	yes	complete	NA	cotrimoxazole be0z1lpe0icilli0 ge0tamici0	4	first first first	1	3	0	0	0	3	3	1
405	RD0052	2013	1	no	0	female	4	6	NA	no	0	Unknown	Unknown	0	0	0	0	1	0	1	1	NA	0	0	1	0	0	0	1	11	NA	-2.7	NA	no	none	no	complete	5	cotrimoxazole chloramphe0icol ge0tamici0	4	first first first	1	3	0	0	0	3	3	1
406	RD0308	2011	0	yes	NA	female	21	NA	13	no	0	Unknown	Unknown	0	0	0	0	1	0	1	0	NA	0	0	1	0	0	0	1	15	-1.52	-0.22	0.72	yes	+++	no	complete	5	cotrimoxazole be0z1lpe0icilli0 ceftriaxo0e ge0tamici0	3	first first second first	1	3	1	1	0	4	greater than 4 compounds	1
407	RD1352	2014	0	yes	NA	female	33	NA	5	no	0	Unknown	Unknown	0	0	0	0	1	NA	NA	NA	NA	NA	NA	NA	NA	NA	NA	NA	13.39999962	-2.89	-3.37	-2.27	no	none	NA	NA	NA	cotrimoxazole chloramphe0icol ge0tamici0	0	first first first	1	3	0	0	0	3	3	1
408	RD0352	2014	0	yes	NA	female	33	NA	5	no	0	Unknown	Unknown	0	0	0	0	1	0	1	0	NA	1	1	1	0	0	0	0	NA	NA	-3.5	NA	no	none	yes	complete	5	cotrimoxazole chloramphe0icol ge0tamici0 metro0idazole	5	first first first first	1	4	0	0	0	4	greater than 4 compounds	1
409	RD0334	2015	NA	no	0	male	19	5	NA	no	1	Reactive	Reactive	1	0	0	1	0	0	1	1	NA	0	1	0	0	0	0	1	NA	NA	-3.44	NA	yes	++	no	complete	NA	cotrimoxazole chloramphe0icol	5	first first	1	2	0	0	0	2	2	1
410	RD0173	2015	NA	no	0	female	24	4	NA	no	0	Unknown	Unknown	0	0	0	0	1	0	1	1	NA	0	0	1	1	0	0	1	NA	NA	-3.28	NA	yes	++	no	complete	NA	cotrimoxazole chloramphe0icol ge0tamici0	5	first first first	1	3	0	0	0	3	3	1
411	RD0448	2011	0	no	0	male	17	6	NA	no	0	Unknown	Unknown	1	0	0	0	1	0	0	1	NA	0	0	0	0	0	0	0	NA	-0.85	-0.8	-0.54	yes	+++	no	complete	NA	cotrimoxazole	1	first	1	1	0	0	0	1	1	1
412	RD0708	2015	0	no	0	male	108	8	NA	no	0	Unknown	Unknown	0	0	0	0	1	1	1	1	NA	0	0	1	0	0	0	0	NA	NA	-6.1	NA	yes	++	no	complete	5	cotrimoxazole be0z1lpe0icilli0 ceftriaxo0e ge0tamici0 metro0idazole	4	first first second first first	1	4	1	1	0	5	greater than 4 compounds	1
413	RD0009	2015	0	yes	NA	male	8	NA	3	no	0	Unknown	Unknown	1	0	0	0	1	0	1	1	NA	0	0	0	0	0	0	1	NA	NA	-2.91	NA	yes	+	NA	NA	NA	cotrimoxazole ceftriaxo0e ge0tamici0	3	first second first	1	2	1	1	0	3	3	1
414	RD0467	2016	1	no	0	female	13	8	NA	no	1	Reactive	Exposed	1	1	0	0	0	0	0	0	NA	0	0	1	1	0	0	0	NA	NA	-4.19	NA	yes	+	no	complete	5	cotrimoxazole be0z1lpe0icilli0 ge0tamici0	2	first first first	1	3	0	0	0	3	3	1
415	RD0412	2014	0	no	0	male	25	5	NA	no	0	Unknown	Unknown	0	0	0	0	1	0	1	1	NA	NA	0	0	0	0	0	0	NA	NA	-3.57	NA	yes	+++	no	NA	NA	cotrimoxazole	2	first	1	1	0	0	0	1	1	1
416	RD0903	2015	NA	yes	NA	female	15	NA	1	yes	1	Reactive	Exposed	1	1	0	0	0	1	1	0	NA	0	0	0	1	1	0	NA	NA	-5.3	NA	NA	yes	++	no	complete	5	chloramphe0icol ge0tamici0	4	first first	1	2	0	0	0	2	2	0
417	RD0080	2015	NA	no	0	male	58	7	NA	no	0	Unknown	Unknown	1	0	0	0	1	1	1	0	NA	1	0	1	0	0	0	0	NA	-5.89	-5.82	-4.67	no	none	yes	complete	5	cotrimoxazole chloramphe0icol ge0tamici0	5	first first first	1	3	0	0	0	3	3	1
418	RD0522	2015	NA	no	0	male	38	7	NA	no	0	Unknown	Unknown	0	0	0	0	1	0	0	1	NA	0	1	0	0	0	0	0	NA	NA	-4.49	NA	yes	+++	no	complete	NA	cotrimoxazole be0z1lpe0icilli0 chloramphe0icol ge0tamici0	2	first first first first	1	4	0	0	0	4	greater than 4 compounds	1
419	RD0011	2016	NA	no	0	male	7	8	NA	no	0	Unknown	Unknown	1	0	0	0	1	0	1	1	NA	0	1	1	1	0	0	1	NA	NA	-4.33	NA	no	none	no	missed	5	cotrimoxazole be0z1lpe0icilli0 ge0tamici0	6	first first first	1	3	0	0	0	3	3	1
420	RD1288	2018	1	no	0	female	6	7	NA	no	1	Reactive	Exposed	1	1	0	0	0	0	0	0	0	0	0	0	0	0	0	0	11.80000019	-4.08	-3.04	NA	no	none	NA	missed	5	be0z1lpe0icilli0 ge0tamici0	0	first first	1	2	0	0	0	2	2	0
421	RD1205	2020	1	no	0	male	15	1	NA	no	0	Non-reactive	Non-reactive	1	0	1	0	0	1	0	1	0	0	1	1	0	0	0	0	11.5	-2.83	-4.14	-4.06	no	none	no	missed	5	cotrimoxazole ceftriaxo0e chloramphe0icol ge0tamici0	4	first second first first	1	3	1	1	0	4	greater than 4 compounds	1
422	RD0854	2011	0	no	0	male	31	5	NA	no	0	Unknown	Unknown	0	0	0	0	1	0	1	1	NA	0	1	0	0	0	0	0	NA	-5.4	-4.35	-2.22	yes	+	no	complete	NA	cotrimoxazole ceftriaxo0e metro0idazole	3	first second first	1	2	1	1	0	3	3	1
423	RD0076	2011	0	no	0	male	30	5	NA	no	0	Unknown	Unknown	0	0	0	0	1	1	1	0	NA	0	1	1	1	0	0	0	NA	NA	-4.08	NA	no	none	no	NA	5	cotrimoxazole chloramphe0icol ge0tamici0	5	first first first	1	3	0	0	0	3	3	1
424	RD0071	2016	NA	yes	NA	female	64	NA	1	no	0	Unknown	Unknown	1	0	0	0	1	0	1	0	NA	0	0	1	1	0	0	1	12	NA	-3.34	NA	no	none	no	complete	5	ceftriaxo0e	4	second	0	0	1	1	0	1	1	0
425	RD0073	2011	NA	no	0	female	43	6	NA	no	0	Unknown	Unknown	1	0	0	0	1	0	0	0	NA	0	0	1	0	0	0	0	13	-2.84	-3.15	-2.07	yes	++	no	complete	5	cotrimoxazole chloramphe0icol ge0tamici0	1	first first first	1	3	0	0	0	3	3	1
426	RD0219	2015	NA	no	0	female	54	7	NA	no	0	Unknown	Unknown	1	0	0	0	1	1	1	1	NA	0	1	NA	NA	NA	NA	NA	NA	NA	-5.57	NA	yes	+++	yes	complete	4	cotrimoxazole chloramphe0icol ge0tamici0	6	first first first	1	3	0	0	0	3	3	1
427	RD0268	2013	0	no	0	male	80	8	NA	no	0	Unknown	Unknown	1	0	0	0	1	0	1	0	NA	0	0	0	0	0	0	0	NA	NA	-4.41	NA	yes	+	no	complete	5	cotrimoxazole chloramphe0icol ge0tamici0	1	first first first	1	3	0	0	0	3	3	1
428	RD1440	2017	NA	no	0	male	20	3	NA	no	0	Unknown	Unknown	0	0	0	0	1	NA	NA	NA	NA	NA	NA	NA	NA	NA	NA	NA	10.39999962	-6.11	-5.66	-4.17	no	none	NA	NA	NA	be0z1lpe0icilli0 ge0tamici0 other	0	first first other	1	2	0	0	1	2	2	0
429	RD1060	2017	0	no	0	male	49	3	NA	yes	0	Non-reactive	Non-reactive	1	0	1	0	0	1	1	1	0	0	0	1	1	1	0	0	14	-6.35	-5.91	-4.41	yes	+	NA	missed	5	be0z1lpe0icilli0 ge0tamici0 metro0idazole	6	first first first	1	3	0	0	0	3	3	0
430	RD1145	2018	1	no	0	female	7	7	NA	no	1	Reactive	Exposed	1	1	0	0	0	1	0	1	0	0	1	0	0	0	0	0	12.89999962	0.74	-1.34	-2.31	no	none	NA	complete	5	be0z1lpe0icilli0 ge0tamici0 other	3	first first other	1	2	0	0	1	2	2	0
431	RD0208	2012	0	yes	NA	male	12	NA	2	no	0	Unknown	Unknown	0	0	0	0	1	0	0	1	NA	0	0	1	0	0	0	0	11	-3.68	-4.58	-3.96	yes	++	no	complete	5	cotrimoxazole chloramphe0icol ge0tamici0	2	first first first	1	3	0	0	0	3	3	1
432	RD0388	2016	NA	yes	NA	female	13	NA	8	no	1	Reactive	Exposed	1	1	0	0	0	0	1	0	NA	0	1	1	1	1	0	0	NA	NA	-4.74	NA	no	none	yes	complete	5	cotrimoxazole ceftriaxo0e metro0idazole	6	first second first	1	2	1	1	0	3	3	1
433	RD1174	2017	0	no	0	male	45	2	NA	yes	0	Non-reactive	Non-reactive	1	0	1	0	0	0	1	0	0	0	0	0	0	0	0	0	11.5	-5.42	-5.78	-4.89	yes	++	NA	complete	5	be0z1lpe0icilli0 ceftriaxo0e ge0tamici0 metro0idazole other	1	first second first first other	1	3	1	1	1	4	greater than 4 compounds	0
434	RD0593	2012	NA	no	0	male	15	14	NA	no	0	Unknown	Unknown	0	0	0	0	1	NA	NA	NA	NA	NA	NA	NA	NA	NA	NA	NA	13	-4.81	-5.13	-4.17	no	none	NA	NA	NA	cotrimoxazole be0z1lpe0icilli0 ge0tamici0	0	first first first	1	3	0	0	0	3	3	1
435	RD1204	2020	1	no	0	male	6	4	NA	no	1	Reactive	Exposed	1	1	0	0	0	0	1	1	0	0	0	1	1	0	0	0	10.39999962	-6.37	-7.07	-4.54	no	none	NA	missed	5	cotrimoxazole chloramphe0icol ge0tamici0	4	first first first	1	3	0	0	0	3	3	1
436	RD1365	2014	1	no	0	female	22	6	NA	no	0	Unknown	Unknown	0	0	0	0	1	NA	NA	NA	NA	NA	NA	NA	NA	NA	NA	NA	12.14999962	-3.42	-4.45	-3.83	no	none	NA	NA	NA	amoxicilli0 be0z1lpe0icilli0 ge0tamici0 other	0	first first first other	1	3	0	0	1	3	3	0
437	RD0736	2014	1	no	0	female	22	6	NA	no	0	Unknown	Unknown	0	0	0	0	1	0	1	NA	NA	0	1	0	0	0	0	0	NA	NA	-4.58	NA	no	none	yes	NA	NA	cotrimoxazole amoxicilli0	3	first first	1	2	0	0	0	2	2	1
438	RD1299	2017	NA	no	0	male	26	12	NA	no	0	Unknown	Unknown	0	0	0	0	1	0	0	0	0	1	0	0	0	0	0	0	13.5	-3.43	-2.06	-0.35	yes	+++	yes	complete	NA	be0z1lpe0icilli0 ge0tamici0 other	2	first first other	1	2	0	0	1	2	2	0
439	RD0225	2012	0	yes	NA	female	23	NA	3	no	0	Unknown	Unknown	0	0	0	0	1	0	0	0	NA	0	0	0	0	0	0	0	14	-0.79	-1.31	-1.26	yes	+++	no	complete	5	cotrimoxazole chloramphe0icol ge0tamici0	0	first first first	1	3	0	0	0	3	3	1
440	RD0907	2012	0	no	0	male	66	7	NA	yes	0	Unknown	Unknown	0	0	0	0	1	0	0	0	NA	0	0	1	0	1	0	1	NA	NA	-4.52	NA	yes	+++	no	complete	NA	cotrimoxazole chloramphe0icol ge0tamici0	3	first first first	1	3	0	0	0	3	3	1
441	RD0101	2012	0	yes	NA	male	26	NA	1	no	0	Unknown	Unknown	0	0	0	0	1	1	1	1	NA	0	0	1	0	0	0	0	10	-5.6	NA	NA	yes	++	no	complete	5	cotrimoxazole chloramphe0icol ge0tamici0	4	first first first	1	3	0	0	0	3	3	1
442	RD0174	2012	0	yes	NA	female	30	NA	2	no	0	Unknown	Unknown	0	0	0	0	1	1	1	1	NA	1	1	0	0	0	0	1	NA	-2.46	-3.01	-2.14	yes	++	no	NA	3	cotrimoxazole ceftriaxo0e chloramphe0icol ge0tamici0	7	first second first first	1	3	1	1	0	4	greater than 4 compounds	1
443	RD0264	2013	1	no	0	male	22	6	NA	no	0	Unknown	Unknown	0	0	0	0	1	0	0	0	NA	0	0	0	0	0	0	0	NA	NA	-4.11	NA	yes	++	yes	complete	5	cotrimoxazole chloramphe0icol ge0tamici0	1	first first first	1	3	0	0	0	3	3	1
444	RD0955	2016	NA	no	0	female	11	5	NA	yes	0	Unknown	Unknown	0	0	0	0	1	0	0	1	NA	0	0	0	0	0	0	0	NA	NA	-1.83	NA	yes	+++	no	NA	5	cotrimoxazole be0z1lpe0icilli0 ge0tamici0	1	first first first	1	3	0	0	0	3	3	1
445	RD1420	2017	NA	no	0	female	6	3	NA	no	0	Unknown	Unknown	0	0	0	0	1	NA	NA	NA	NA	NA	NA	NA	NA	NA	NA	NA	10.10000038	0.07	-2.5	-3.44	no	none	NA	NA	NA	be0z1lpe0icilli0 ge0tamici0	0	first first	1	2	0	0	0	2	2	0
446	RD1292	2018	NA	no	0	male	34	1	NA	no	1	Reactive	Reactive	1	0	0	1	0	NA	1	1	0	0	1	1	0	0	0	0	12.30000019	-5	-3.82	-1.54	yes	+++	NA	complete	5	be0z1lpe0icilli0 ge0tamici0 other	5	first first other	1	2	0	0	1	2	2	0
447	RD0362	2013	0	no	0	female	13	11	NA	no	0	Unknown	Unknown	0	0	0	0	1	NA	1	1	NA	NA	0	0	0	0	0	0	11	-0.47	-3.22	-4.11	NA	NA	no	complete	5	cotrimoxazole amoxicilli0 be0z1lpe0icilli0 ceftriaxo0e ge0tamici0	2	first first first second first	1	4	1	1	0	5	greater than 4 compounds	1
448	RD0079	2013	NA	no	0	female	11	11	NA	no	0	Unknown	Unknown	0	0	0	0	1	0	0	1	NA	0	1	0	0	0	0	0	NA	NA	-3.39	NA	yes	++	no	complete	5	cotrimoxazole be0z1lpe0icilli0 ge0tamici0	2	first first first	1	3	0	0	0	3	3	1
449	RD0952	2014	0	yes	NA	female	61	NA	1	yes	1	Reactive	Reactive	1	0	0	1	0	NA	0	1	NA	0	1	1	0	1	1	0	NA	NA	-1.77	NA	yes	+++	no	NA	5	cotrimoxazole chloramphe0icol ge0tamici0	6	first first first	1	3	0	0	0	3	3	1
450	RD1361	2014	0	no	0	female	31	9	NA	no	0	Unknown	Unknown	0	0	0	0	1	NA	NA	NA	NA	NA	NA	NA	NA	NA	NA	NA	13.80000019	-2.92	-3.93	-3.14	yes	++	NA	NA	NA	cotrimoxazole chloramphe0icol ge0tamici0	0	first first first	1	3	0	0	0	3	3	1
451	RD1106	2015	1	no	0	female	24	6	NA	no	0	Non-reactive	Non-reactive	1	0	1	0	0	1	1	1	0	NA	0	1	0	0	0	0	13.5	-2.12	-1.47	-0.45	yes	++	NA	NA	5	cotrimoxazole ceftriaxo0e chloramphe0icol ge0tamici0	4	first second first first	1	3	1	1	0	4	greater than 4 compounds	1
452	RD0221	2015	1	no	0	female	24	6	NA	no	0	Unknown	Unknown	0	0	0	0	1	0	0	0	NA	0	0	0	0	0	0	0	NA	NA	-1.66	NA	yes	++	no	complete	NA	cotrimoxazole chloramphe0icol ge0tamici0	0	first first first	1	3	0	0	0	3	3	1
453	RD0924	2015	0	no	0	female	17	7	NA	yes	0	Unknown	Unknown	1	0	0	0	1	NA	1	1	NA	0	1	0	1	0	0	0	NA	NA	NA	NA	yes	++	no	NA	NA	cotrimoxazole ceftriaxo0e	4	first second	1	1	1	1	0	2	2	1
454	RD0181	2016	0	no	0	male	24	5	NA	no	0	Unknown	Unknown	1	0	0	0	1	0	1	0	NA	0	0	1	0	0	0	0	12	-2.99	-2.73	-1.69	yes	++	no	complete	5	cotrimoxazole be0z1lpe0icilli0 chloramphe0icol ge0tamici0	2	first first first first	1	4	0	0	0	4	greater than 4 compounds	1
455	RD0960	2018	0	no	0	female	84	2	NA	yes	1	Reactive	Reactive	1	0	0	1	0	1	0	1	0	0	1	1	0	0	0	0	14.5	-3.59	-3.12	-0.83	yes	++	NA	complete	5	amoxicilli0 be0z1lpe0icilli0 ge0tamici0 other	5	first first first other	1	3	0	0	1	3	3	0
456	RD1309	2020	1	no	1	female	13	NA	NA	no	1	Reactive	Exposed	1	1	0	0	0	0	1	0	0	0	0	1	1	0	0	1	11.60000038	-1.61	-3.17	-3.29	yes	+	NA	complete	5	be0z1lpe0icilli0 ceftriaxo0e ge0tamici0 metro0idazole other	4	first second first first other	1	3	1	1	1	4	greater than 4 compounds	0
457	RD0157	2012	1	no	0	female	6	6	NA	no	0	Unknown	Unknown	0	0	0	0	1	0	0	0	NA	0	0	1	0	0	0	0	9	NA	-6.21	NA	no	none	yes	NA	5	cotrimoxazole	2	first	1	1	0	0	0	1	1	1
458	RD0096	2014	0	yes	NA	female	27	NA	9	no	0	Unknown	Unknown	0	0	0	0	1	0	0	0	NA	0	0	0	0	0	0	0	NA	-6.3	-5.55	-3.09	no	none	yes	complete	5	cotrimoxazole ceftriaxo0e chloramphe0icol ge0tamici0 metro0idazole	1	first second first first first	1	4	1	1	0	5	greater than 4 compounds	1
459	RD0187	2014	1	no	0	female	19	9	NA	no	0	Unknown	Unknown	0	0	0	0	1	NA	NA	NA	NA	NA	NA	NA	NA	NA	NA	NA	NA	-1.93	-3.66	-3.74	yes	++	no	NA	NA	cotrimoxazole ceftriaxo0e	0	first second	1	1	1	1	0	2	2	1
460	RD1112	2014	1	no	0	female	19	9	NA	no	0	Non-reactive	Non-reactive	1	0	1	0	0	NA	0	0	0	0	0	1	0	0	0	0	11.5	-1.93	-3.6	-3.66	yes	++	NA	complete	5	cotrimoxazole chloramphe0icol ge0tamici0	1	first first first	1	3	0	0	0	3	3	1
461	RD0673	2014	1	no	0	male	14	7	NA	no	0	Unknown	Unknown	0	0	0	0	1	0	0	1	NA	0	1	0	0	0	0	0	NA	NA	0.8	NA	yes	++	no	complete	5	cotrimoxazole chloramphe0icol ge0tamici0	2	first first first	1	3	0	0	0	3	3	1
462	RD1274	2014	0	yes	NA	female	27	NA	9	no	1	Reactive	Reactive	1	0	0	1	0	1	1	0	0	0	1	1	1	1	0	1	13.5	-6.3	-5.56	-3.11	no	none	no	complete	NA	amikaci0 metro0idazole other	8	second first other	1	1	1	1	1	2	2	0
463	RD0530	2016	0	no	0	female	29	11	NA	no	0	Unknown	Unknown	1	0	0	0	1	0	0	0	NA	1	0	1	0	0	0	1	13	NA	-3.91	NA	yes	++	yes	NA	NA	cotrimoxazole amoxicilli0	4	first first	1	2	0	0	0	2	2	1
464	RD0958	2018	NA	no	0	female	25	1	NA	yes	0	Unknown	Unknown	0	0	0	0	1	0	1	0	0	0	1	1	0	0	0	0	12.30000019	-3.38	-5.44	-5.32	no	none	no	NA	5	be0z1lpe0icilli0 ge0tamici0 other	3	first first other	1	2	0	0	1	2	2	0
465	RD1090	2019	NA	yes	NA	female	11	NA	4	yes	0	Unknown	Unknown	0	0	0	0	1	0	0	0	0	0	0	1	0	1	0	0	11.5	-0.9	-2.21	-2.41	NA	NA	NA	complete	5	cotrimoxazole	2	first	1	1	0	0	0	1	1	1
466	RD0316	2012	NA	no	0	male	11	7	NA	no	0	Unknown	Unknown	0	0	0	0	1	0	1	0	NA	0	0	1	1	0	0	0	NA	NA	-3.18	NA	yes	++	no	complete	5	cotrimoxazole be0z1lpe0icilli0 ceftriaxo0e ge0tamici0	3	first first second first	1	3	1	1	0	4	greater than 4 compounds	1
467	RD0840	2013	0	yes	NA	male	24	NA	9	no	0	Unknown	Unknown	0	0	0	0	1	0	1	1	NA	0	1	0	0	0	0	0	NA	NA	-1.96	NA	yes	++	no	complete	5	ceftriaxo0e	3	second	0	0	1	1	0	1	1	0
468	RD0570	2013	1	no	0	male	10	7	NA	no	0	Unknown	Unknown	0	0	0	0	1	NA	NA	NA	NA	NA	NA	NA	NA	NA	NA	NA	NA	-3.18	-2.52	-0.96	yes	++	NA	NA	NA	cotrimoxazole ceftriaxo0e chloramphe0icol ge0tamici0 metro0idazole	0	first second first first first	1	4	1	1	0	5	greater than 4 compounds	1
469	RD0301	2014	0	no	0	female	20	12	NA	no	0	Unknown	Unknown	0	0	0	0	1	0	1	1	NA	0	0	1	0	0	0	1	NA	NA	-3.54	NA	yes	++	no	NA	5	cotrimoxazole chloramphe0icol ge0tamici0	4	first first first	1	3	0	0	0	3	3	1
470	RD1036	2014	0	no	0	female	20	12	NA	no	0	Unknown	Unknown	0	0	0	0	1	0	1	1	NA	0	NA	1	NA	1	0	1	10.5	-1.73	-3.76	-3.99	yes	++	NA	missed	5	amoxicilli0 be0z1lpe0icilli0 ge0tamici0 other	5	first first first other	1	3	0	0	1	3	3	0
471	RD0035	2015	NA	no	0	male	21	4	NA	no	0	Unknown	Unknown	0	0	0	0	1	0	1	0	NA	0	1	0	0	0	0	0	NA	NA	-3.95	NA	yes	++	no	complete	5	cotrimoxazole	2	first	1	1	0	0	0	1	1	1
472	RD1477	2019	NA	no	0	female	25	6	NA	no	0	Non-reactive	Non-reactive	1	0	1	0	0	0	1	1	0	0	0	0	0	1	0	0	11.80000019	-2.32	-3.01	-2.34	no	none	NA	NA	5	be0z1lpe0icilli0 ge0tamici0 metro0idazole other	3	first first first other	1	3	0	0	1	3	3	0
473	RD0122	2013	0	no	0	female	28	21	NA	no	1	Reactive	Reactive	1	0	0	1	0	0	0	1	NA	0	0	0	0	0	0	0	NA	-5.57	-5.98	-4.6	no	none	no	complete	5	cotrimoxazole ceftriaxo0e metro0idazole	2	first second first	1	2	1	1	0	3	3	1
474	RD0444	2013	0	no	0	male	19	2	NA	no	0	Unknown	Unknown	1	0	0	0	1	0	0	1	NA	0	0	0	0	0	0	0	15	-4.08	-3.7	-2.44	yes	+	no	complete	5	cotrimoxazole chloramphe0icol ge0tamici0	1	first first first	1	3	0	0	0	3	3	1
475	RD0414	2014	0	no	0	female	18	6	NA	no	1	Reactive	Reactive	1	0	0	1	0	0	0	1	NA	0	0	1	0	0	0	1	NA	-1.62	-4.33	-4.89	yes	++	no	complete	5	cotrimoxazole chloramphe0icol ge0tamici0	4	first first first	1	3	0	0	0	3	3	1
476	RD0777	2014	NA	no	0	male	96	10	NA	no	0	Unknown	Unknown	0	0	0	0	1	0	0	0	NA	0	1	0	0	0	0	0	13	-5.36	-6.5	-5.44	yes	++	yes	complete	5	cotrimoxazole ceftriaxo0e chloramphe0icol ge0tamici0	2	first second first first	1	3	1	1	0	4	greater than 4 compounds	1
477	RD1162	2014	0	no	0	female	18	6	NA	no	0	Unknown	Unknown	0	0	0	0	1	0	1	0	0	NA	0	1	0	0	0	0	9.699999809	-1.62	-4.26	-4.8	yes	++	NA	NA	5	cotrimoxazole chloramphe0icol ge0tamici0	2	first first first	1	3	0	0	0	3	3	1
478	RD1034	2014	NA	no	0	male	96	10	NA	no	0	Non-reactive	Non-reactive	1	0	1	0	0	0	1	0	0	0	0	1	0	1	0	0	13	-5.36	-6.5	-5.44	yes	++	NA	NA	5	be0z1lpe0icilli0 ceftriaxo0e ge0tamici0 other	3	first second first other	1	2	1	1	1	3	3	0
479	RD0807	2015	0	no	0	female	25	5	NA	no	0	Unknown	Unknown	0	0	0	0	1	0	1	0	NA	0	0	0	0	0	0	0	NA	NA	-4.1	NA	yes	++	no	complete	5	cotrimoxazole chloramphe0icol ge0tamici0	1	first first first	1	3	0	0	0	3	3	1
480	RD1226	2015	0	no	0	female	25	5	NA	no	0	Non-reactive	Non-reactive	1	0	1	0	0	0	1	1	0	0	0	0	0	0	0	1	12.19999981	-3.93	-3.96	-2.53	yes	++	NA	complete	5	cotrimoxazole	3	first	1	1	0	0	0	1	1	1
481	RD1256	2015	1	no	0	male	13	4	NA	no	0	Unknown	Unknown	0	0	0	0	1	1	0	1	0	0	0	0	0	0	0	0	11.14999962	-5.04	-5.03	-3.62	yes	+	NA	complete	5	cotrimoxazole be0z1lpe0icilli0 ge0tamici0	2	first first first	1	3	0	0	0	3	3	1
482	RD0317	2015	1	no	0	male	13	4	NA	no	0	Unknown	Unknown	0	0	0	0	1	0	0	1	NA	0	1	1	0	0	0	0	NA	NA	-5.03	NA	yes	+	no	NA	5	cotrimoxazole amoxicilli0 ge0tamici0	3	first first first	1	3	0	0	0	3	3	1
483	RD1382	2015	1	no	0	female	13	4	NA	no	0	Unknown	Unknown	0	0	0	0	1	NA	NA	NA	NA	NA	NA	NA	NA	NA	NA	NA	11.5	-4.36	-4.71	-3.32	NA	NA	NA	NA	NA	be0z1lpe0icilli0 ge0tamici0	0	first first	1	2	0	0	0	2	2	0
484	RD0841	2015	1	no	0	female	13	4	NA	no	0	Unknown	Unknown	1	0	0	0	1	0	0	1	NA	0	1	0	0	0	0	0	NA	NA	-2.98	NA	NA	NA	NA	NA	5	cotrimoxazole chloramphe0icol ge0tamici0	2	first first first	1	3	0	0	0	3	3	1
485	RD1415	2017	NA	no	0	male	16	4	NA	no	0	Unknown	Unknown	0	0	0	0	1	NA	NA	NA	NA	NA	NA	NA	NA	NA	NA	NA	11	-2.21	-3.61	-3.68	yes	++	NA	NA	NA	be0z1lpe0icilli0 ge0tamici0 other	0	first first other	1	2	0	0	1	2	2	0
486	RD1416	2017	NA	no	0	female	8	7	NA	no	0	Unknown	Unknown	0	0	0	0	1	NA	NA	NA	NA	NA	NA	NA	NA	NA	NA	NA	11.5	-1.17	-3.53	-3.88	no	none	NA	NA	NA	amoxicilli0 be0z1lpe0icilli0 ge0tamici0 other	0	first first first other	1	3	0	0	1	3	3	0
487	RD0579	2011	1	no	0	female	35	9	NA	no	0	Unknown	Unknown	0	0	0	0	1	NA	NA	NA	NA	NA	NA	NA	NA	NA	NA	NA	NA	-4.08	-4.83	-3.64	NA	NA	NA	NA	NA	cotrimoxazole ceftriaxo0e	0	first second	1	1	1	1	0	2	2	1
488	RD0518	2012	0	yes	NA	male	19	NA	3	no	0	Unknown	Unknown	0	0	0	0	1	0	0	1	NA	0	0	1	0	0	0	1	12	-4.44	-4.27	-3.12	yes	++	no	complete	5	cotrimoxazole chloramphe0icol ge0tamici0	3	first first first	1	3	0	0	0	3	3	1
489	RD0263	2013	NA	no	0	female	15	1	NA	no	0	Unknown	Unknown	0	0	0	0	1	0	0	0	NA	0	0	0	0	0	0	0	NA	0.17	-0.46	-0.75	no	none	no	complete	5	cotrimoxazole chloramphe0icol ge0tamici0	0	first first first	1	3	0	0	0	3	3	1
490	RD0944	2013	1	no	0	male	13	8	NA	yes	0	Unknown	Unknown	1	0	0	0	1	0	0	0	NA	0	0	0	0	0	0	0	13	-2.86	-2.38	-1.27	yes	++	no	complete	5	cotrimoxazole	0	first	1	1	0	0	0	1	1	1
491	RD0175	2013	NA	no	0	female	32	6	NA	no	0	Unknown	Unknown	0	0	0	0	1	0	1	0	NA	0	0	1	0	0	0	1	NA	NA	-2.52	NA	yes	+++	no	complete	5	cotrimoxazole ge0tamici0	3	first first	1	2	0	0	0	2	2	1
492	RD0065	2014	0	no	0	female	86	4	NA	no	1	Reactive	Reactive	1	0	0	1	0	0	1	1	NA	0	0	1	0	0	0	0	NA	NA	-5.47	NA	no	none	no	complete	5	cotrimoxazole ceftriaxo0e metro0idazole	4	first second first	1	2	1	1	0	3	3	1
493	RD0847	2014	NA	no	0	male	33	7	NA	no	0	Unknown	Unknown	0	0	0	0	1	0	0	0	NA	0	0	1	0	0	0	0	NA	NA	-2.31	NA	yes	+++	no	complete	5		1		0	0	0	0	0	0	0	0
494	RD1151	2014	0	no	0	female	86	4	NA	no	1	Reactive	Reactive	1	0	0	1	0	1	NA	1	NA	0	1	1	NA	0	0	0	9.800000191	-4.92	-5.61	-4.06	no	none	NA	NA	5	cotrimoxazole chloramphe0icol ge0tamici0	5	first first first	1	3	0	0	0	3	3	1
495	RD0778	2016	0	no	0	male	26	6	NA	no	0	Unknown	Unknown	1	0	0	0	1	0	1	0	NA	0	1	1	1	0	0	0	NA	-1.83	NA	NA	yes	++	no	complete	NA	cotrimoxazole amoxicilli0 be0z1lpe0icilli0 ge0tamici0	4	first first first first	1	4	0	0	0	4	greater than 4 compounds	1
496	RD1149	2018	1	yes	NA	male	24	NA	10	no	1	Reactive	Reactive	1	0	0	1	0	0	1	0	0	0	1	1	0	0	0	0	11.89999962	-1.35	-2.99	-3.28	yes	+++	yes	complete	5	amoxicilli0 be0z1lpe0icilli0 ge0tamici0	5	first first first	1	3	0	0	0	3	3	0
497	RD0566	2012	0	yes	NA	female	19	NA	13	no	1	Reactive	Reactive	1	0	0	1	0	0	1	1	NA	0	1	0	0	0	0	0	13	-2.61	-3.38	-2.87	yes	++	no	complete	5	cotrimoxazole amoxicilli0 be0z1lpe0icilli0 chloramphe0icol ge0tamici0	4	first first first first first	1	5	0	0	0	5	greater than 4 compounds	1
498	RD0533	2012	0	no	0	female	23	9	NA	no	0	Unknown	Unknown	0	0	0	0	1	0	1	0	NA	0	0	1	1	0	0	1	11	-3.31	-5.46	-5.44	no	none	no	complete	5	cotrimoxazole chloramphe0icol ge0tamici0	4	first first first	1	3	0	0	0	3	3	1
499	RD0509	2012	0	yes	NA	male	108	NA	7	no	0	Unknown	Unknown	0	0	0	0	1	0	0	1	NA	0	0	0	0	0	0	0	NA	NA	-6.14	NA	yes	++	no	NA	5	cotrimoxazole chloramphe0icol ge0tamici0	1	first first first	1	3	0	0	0	3	3	1
500	RD0885	2012	NA	no	0	female	23	6	NA	no	0	Unknown	Unknown	0	0	0	0	1	0	0	1	NA	0	0	1	1	0	0	0	NA	-2.05	-2.4	-1.77	yes	+	no	complete	NA	cotrimoxazole chloramphe0icol ge0tamici0	3	first first first	1	3	0	0	0	3	3	1
501	RD0180	2014	NA	no	0	male	12	3	NA	no	0	Unknown	Unknown	0	0	0	0	1	1	1	1	NA	0	1	1	0	0	0	0	NA	-1.57	-3.07	-3.22	no	none	no	complete	4	cotrimoxazole be0z1lpe0icilli0 chloramphe0icol ge0tamici0	6	first first first first	1	4	0	0	0	4	greater than 4 compounds	1
502	RD1248	2014	NA	no	0	male	12	3	NA	no	1	Reactive	Exposed	1	1	0	0	0	NA	0	0	0	NA	0	0	0	0	0	0	12.5	-1.57	-3.28	-3.53	no	none	NA	complete	5	cotrimoxazole ceftriaxo0e	0	first second	1	1	1	1	0	2	2	1
503	RD1430	2018	NA	no	0	male	18	1	NA	no	0	Unknown	Unknown	0	0	0	0	1	NA	NA	NA	NA	NA	NA	NA	NA	NA	NA	NA	12.39999962	-7.33	-5.84	-3.11	no	none	NA	NA	NA	amoxicilli0 be0z1lpe0icilli0 ge0tamici0 other	0	first first first other	1	3	0	0	1	3	3	0
504	RD1460	2021	1	no	0	male	23	2	NA	no	0	Unknown	Unknown	0	0	0	0	1	NA	NA	NA	NA	NA	NA	NA	NA	NA	NA	NA	13.19999981	-2.65	-0.42	1.24	yes	++	NA	NA	NA	ceftriaxo0e metro0idazole other	0	second first other	1	1	1	1	1	2	2	0
505	RD0925	2012	NA	yes	NA	male	36	NA	2	yes	1	Reactive	Reactive	1	0	0	1	0	0	1	0	NA	0	0	0	0	0	0	0	NA	-5.96	-6.63	-6.34	no	none	no	complete	5	cotrimoxazole chloramphe0icol ge0tamici0	2	first first first	1	3	0	0	0	3	3	1
506	RD0203	2012	NA	yes	NA	female	45	NA	2	no	1	Reactive	Reactive	1	0	0	1	0	1	0	1	NA	1	1	0	0	0	0	0	NA	-2.37	-2.32	-1.31	yes	+	no	complete	3	cotrimoxazole chloramphe0icol ge0tamici0	6	first first first	1	3	0	0	0	3	3	1
507	RD0471	2012	1	no	0	male	7	4	NA	no	1	Reactive	Reactive	1	0	0	1	0	0	1	1	NA	0	0	0	0	0	0	0	NA	-2.38	-4.76	-4.91	no	none	no	complete	5	cotrimoxazole chloramphe0icol ge0tamici0	3	first first first	1	3	0	0	0	3	3	1
508	RD0695	2015	1	no	0	male	24	10	NA	no	1	Reactive	Reactive	1	0	0	1	0	0	1	1	NA	0	1	1	0	0	0	0	NA	NA	-4.86	NA	yes	++	no	complete	5	cotrimoxazole ceftriaxo0e metro0idazole	5	first second first	1	2	1	1	0	3	3	1
509	RD1146	2018	NA	no	0	female	15	3	NA	no	0	Unknown	Unknown	0	0	0	0	1	0	NA	NA	NA	0	NA	1	NA	0	0	0	11.5	-2.27	-2.42	-1.79	NA	NA	NA	complete	5	be0z1lpe0icilli0 ge0tamici0 metro0idazole	1	first first first	1	3	0	0	0	3	3	0
510	RD1266	2019	NA	no	0	male	17	6	NA	no	0	Unknown	Unknown	0	0	0	0	1	0	1	1	0	NA	0	1	0	1	0	0	15	-2.36	-1.68	-0.8	yes	+++	NA	missed	5	be0z1lpe0icilli0 ceftriaxo0e ge0tamici0 other	4	first second first other	1	2	1	1	1	3	3	0
511	RD0199	2012	0	yes	NA	female	12	NA	0.5	no	1	Reactive	Reactive	1	0	0	1	0	0	1	0	NA	0	1	0	0	0	0	1	7	-4.27	-7.31	-7.79	no	none	no	complete	5	cotrimoxazole chloramphe0icol ge0tamici0	4	first first first	1	3	0	0	0	3	3	1
512	RD1225	2014	1	yes	NA	female	15	NA	1	no	0	Non-reactive	Non-reactive	1	0	1	0	0	1	0	1	0	0	0	0	0	0	0	0	12	-2.86	-3.17	-2.35	yes	++	NA	complete	5	cotrimoxazole chloramphe0icol ge0tamici0	2	first first first	1	3	0	0	0	3	3	1
513	RD0856	2014	1	yes	NA	female	15	NA	1	no	0	Unknown	Unknown	0	0	0	0	1	NA	NA	NA	NA	NA	NA	NA	NA	NA	NA	NA	12	NA	-3.35	NA	yes	++	no	NA	NA	cotrimoxazole be0z1lpe0icilli0 ceftriaxo0e ge0tamici0	0	first first second first	1	3	1	1	0	4	greater than 4 compounds	1
514	RD0714	2015	1	yes	NA	male	12	NA	11	no	0	Unknown	Unknown	1	0	0	0	1	1	0	1	NA	0	1	0	0	1	0	0	NA	NA	-3.99	NA	no	none	no	complete	5	cotrimoxazole chloramphe0icol ge0tamici0 metro0idazole	4	first first first first	1	4	0	0	0	4	greater than 4 compounds	1
515	RD0491	2015	0	no	0	male	30	7	NA	no	0	Unknown	Unknown	0	0	0	0	1	0	0	0	NA	0	0	0	0	0	0	0	NA	NA	-2.71	NA	yes	++	no	NA	5	cotrimoxazole chloramphe0icol ge0tamici0	0	first first first	1	3	0	0	0	3	3	1
516	RD0654	2016	NA	no	0	male	8	4	NA	no	0	Unknown	Unknown	1	0	0	0	1	1	1	1	NA	0	0	1	1	0	0	0	NA	NA	-4.34	NA	no	none	no	missed	4	cotrimoxazole ceftriaxo0e	6	first second	1	1	1	1	0	2	2	1
517	RD0563	2014	0	yes	NA	female	20	NA	3	no	0	Unknown	Unknown	0	0	0	0	1	0	1	1	NA	0	0	1	0	0	0	0	14	NA	-3.54	NA	yes	+++	no	complete	5	cotrimoxazole ceftriaxo0e chloramphe0icol ge0tamici0	3	first second first first	1	3	1	1	0	4	greater than 4 compounds	1
518	RD1109	2014	0	yes	NA	female	20	NA	3	no	0	Non-reactive	Non-reactive	1	0	1	0	0	0	0	0	1	NA	1	0	1	0	0	0	14	-3.36	-3.54	-2.49	yes	+++	NA	complete	2	cotrimoxazole chloramphe0icol ge0tamici0	4	first first first	1	3	0	0	0	3	3	1
519	RD0324	2016	NA	no	0	male	19	3	NA	no	0	Unknown	Unknown	1	0	0	0	1	1	1	1	NA	0	0	0	0	0	0	1	NA	NA	-4.67	NA	no	none	no	complete	5	cotrimoxazole be0z1lpe0icilli0 ge0tamici0	4	first first first	1	3	0	0	0	3	3	1
520	RD0259	2012	0	no	0	male	23	5	NA	no	0	Unknown	Unknown	1	0	0	0	1	0	0	0	NA	0	1	0	0	0	0	0	NA	-2.98	-2.7	-1.68	yes	++	no	complete	5	cotrimoxazole chloramphe0icol ge0tamici0	1	first first first	1	3	0	0	0	3	3	1
521	RD0292	2013	0	yes	NA	female	10	NA	1	no	0	Unknown	Unknown	1	0	0	0	1	0	1	0	NA	0	1	1	1	0	0	1	NA	-1.81	-3.27	-3.13	yes	++	no	NA	4	cotrimoxazole ceftriaxo0e	6	first second	1	1	1	1	0	2	2	1
522	RD0794	2013	0	no	0	male	24	10	NA	no	0	Unknown	Unknown	0	0	0	0	1	0	1	0	NA	0	1	1	0	0	0	0	12	-2.66	-3.61	-3.28	yes	+	no	complete	5	cotrimoxazole amoxicilli0 chloramphe0icol ge0tamici0	3	first first first first	1	4	0	0	0	4	greater than 4 compounds	1
523	RD0659	2013	0	no	0	female	108	10	NA	no	1	Reactive	Reactive	1	0	0	1	0	0	1	1	NA	0	1	1	0	0	0	0	NA	-4.17	-4.97	-3.71	yes	++	no	NA	5	cotrimoxazole chloramphe0icol ciprofloxaci0 ge0tamici0 metro0idazole	5	first first second first first	1	4	1	1	0	5	greater than 4 compounds	1
524	RD0436	2013	0	yes	NA	male	8	NA	5	no	0	Unknown	Unknown	0	0	0	0	1	NA	1	0	NA	NA	0	0	0	0	0	0	NA	-6.17	-6.86	-4.99	no	none	no	missed	5	cotrimoxazole amoxicilli0 be0z1lpe0icilli0 ge0tamici0	1	first first first first	1	4	0	0	0	4	greater than 4 compounds	1
525	RD0575	2013	NA	no	0	male	14	3	NA	no	0	Unknown	Unknown	0	0	0	0	1	NA	NA	NA	NA	NA	NA	NA	NA	NA	NA	NA	10	NA	-5.94	NA	yes	+	NA	NA	NA	cotrimoxazole chloramphe0icol ge0tamici0	0	first first first	1	3	0	0	0	3	3	1
526	RD0102	2014	0	no	0	female	24	6	NA	no	0	Unknown	Unknown	0	0	0	0	1	0	0	0	NA	0	0	0	0	0	0	1	NA	NA	-0.71	NA	yes	++	no	NA	NA	cotrimoxazole chloramphe0icol ge0tamici0	1	first first first	1	3	0	0	0	3	3	1
527	RD1494	2017	NA	no	0	male	8	5	NA	yes	0	Non-reactive	Non-reactive	1	0	1	0	0	0	1	1	0	0	1	1	0	0	0	0	8.699999809	-5.27	-6.39	-5.16	no	none	NA	complete	5	cotrimoxazole be0z1lpe0icilli0 ge0tamici0	4	first first first	1	3	0	0	0	3	3	1
528	RD0801	2013	0	no	0	NA	31	6	NA	no	1	Reactive	Reactive	1	0	0	1	0	0	1	1	NA	0	1	0	0	0	0	0	13	NA	NA	NA	yes	+	no	complete	5	cotrimoxazole chloramphe0icol ge0tamici0	4	first first first	1	3	0	0	0	3	3	1
529	RD0371	2013	0	no	0	female	15	5	NA	no	0	Unknown	Unknown	1	0	0	0	1	0	0	0	NA	0	1	0	0	0	0	0	NA	-2.38	-2.72	-2.11	yes	++	no	complete	5	cotrimoxazole chloramphe0icol ge0tamici0	1	first first first	1	3	0	0	0	3	3	1
530	RD0134	2014	NA	no	0	female	70	0.5	NA	no	1	Reactive	Reactive	1	0	0	1	0	1	0	1	NA	0	1	0	0	0	1	0	13	-2.4	NA	NA	yes	++	no	complete	5	cotrimoxazole ceftriaxo0e	5	first second	1	1	1	1	0	2	2	1
531	RD1135	2014	NA	no	0	female	70	0.5	NA	no	0	Unknown	Unknown	0	0	0	0	1	0	1	0	0	1	0	1	1	0	0	0	13	-2.4	-2.36	-1.05	yes	++	no	complete	5	amoxicilli0	4	first	1	1	0	0	0	1	1	0
532	RD0541	2015	0	no	0	male	19	6	NA	no	0	Unknown	Unknown	0	0	0	0	1	0	0	0	NA	0	0	0	0	0	0	0	NA	NA	-3.09	NA	no	none	no	NA	5	cotrimoxazole chloramphe0icol ge0tamici0	0	first first first	1	3	0	0	0	3	3	1
533	RD0498	2016	NA	yes	NA	female	39	NA	4	no	0	Unknown	Unknown	1	0	0	0	1	1	1	1	NA	1	0	0	0	0	0	0	NA	NA	-5.35	NA	no	none	yes	NA	5	cotrimoxazole be0z1lpe0icilli0 ge0tamici0	5	first first first	1	3	0	0	0	3	3	1
534	RD1419	2017	NA	no	1	female	28	NA	NA	no	0	Unknown	Unknown	0	0	0	0	1	NA	NA	NA	NA	NA	NA	NA	NA	NA	NA	NA	13	-3.15	-2.15	-0.45	yes	++	NA	NA	NA	be0z1lpe0icilli0 ceftriaxo0e other	0	first second other	1	1	1	1	1	2	2	0
535	RD0826	2012	1	yes	NA	male	14	NA	3	no	0	Unknown	Unknown	0	0	0	0	1	1	1	1	NA	0	1	1	1	0	0	0	NA	-4.06	-5.28	-4.98	no	none	no	complete	5	cotrimoxazole chloramphe0icol ge0tamici0	6	first first first	1	3	0	0	0	3	3	1
536	RD0462	2012	1	no	0	female	7	7	NA	no	0	Unknown	Unknown	0	0	0	0	1	1	0	1	NA	0	1	1	0	0	0	0	12	NA	-2.97	NA	yes	+	no	complete	4	cotrimoxazole chloramphe0icol ge0tamici0	5	first first first	1	3	0	0	0	3	3	1
537	RD0718	2012	0	no	0	female	20	4	NA	no	0	Unknown	Unknown	0	0	0	0	1	0	1	1	NA	0	0	1	0	0	0	0	15	NA	0.34	NA	yes	++	no	complete	5	cotrimoxazole chloramphe0icol ge0tamici0	3	first first first	1	3	0	0	0	3	3	1
538	RD0873	2013	1	no	0	female	9	9	NA	no	0	Unknown	Unknown	0	0	0	0	1	1	1	1	NA	0	1	0	0	1	0	0	11	-0.89	-2.26	-2.4	no	none	no	missed	5		5		0	0	0	0	0	0	0	0
539	RD0304	2013	NA	yes	NA	female	26	NA	0.5	no	0	Unknown	Unknown	0	0	0	0	1	1	1	1	NA	0	1	1	1	NA	NA	NA	10	NA	NA	NA	no	none	no	complete	2	chloramphe0icol ge0tamici0 metro0idazole	7	first first first	1	3	0	0	0	3	3	0
540	RD0244	2014	1	yes	NA	male	7	NA	9	no	1	Reactive	Reactive	1	0	0	1	0	0	0	0	NA	0	1	0	0	0	0	0	NA	-6.52	-6.96	-4.4	no	none	no	missed	5	cotrimoxazole ceftriaxo0e metro0idazole	2	first second first	1	2	1	1	0	3	3	1
541	RD1247	2014	0	no	0	female	25	8	NA	no	0	Non-reactive	Non-reactive	1	0	1	0	0	0	1	0	0	0	0	0	0	0	0	0	12.30000019	-2.38	-1.82	-0.7	yes	+++	NA	complete	5	cotrimoxazole other	1	first other	1	1	0	0	1	1	1	1
542	RD0811	2014	1	no	0	male	17	5	NA	no	0	Unknown	Unknown	0	0	0	0	1	NA	NA	NA	NA	NA	NA	NA	NA	NA	NA	NA	12	NA	-4.04	NA	no	none	no	NA	NA	cotrimoxazole be0z1lpe0icilli0 chloramphe0icol ge0tamici0	0	first first first first	1	4	0	0	0	4	greater than 4 compounds	1
543	RD1029	2014	1	yes	NA	male	7	NA	9	no	0	Unknown	Unknown	0	0	0	0	1	0	1	1	0	0	1	0	0	0	0	0	8.5	-6.52	-6.65	-3.65	no	none	NA	complete	5	other	3	other	0	0	0	0	1	0	0	0
544	RD0293	2014	0	no	0	female	25	8	NA	no	1	Reactive	Reactive	1	0	0	1	0	0	1	1	NA	0	0	1	0	0	0	0	NA	NA	-1.85	NA	yes	+++	no	complete	5		4		0	0	0	0	0	0	0	0
545	RD1258	2014	0	no	0	female	25	8	NA	no	1	Reactive	Reactive	1	0	0	1	0	0	0	0	0	0	0	0	1	0	0	0	12.30000019	-2.38	-1.82	-0.7	yes	+++	NA	complete	5	be0z1lpe0icilli0 ceftriaxo0e other	2	first second other	1	1	1	1	1	2	2	0
546	RD0506	2015	0	no	0	female	16	12	NA	no	0	Unknown	Unknown	0	0	0	0	1	1	1	1	NA	0	1	0	0	1	0	0	NA	NA	-3.59	NA	yes	+	no	complete	5	cotrimoxazole ceftriaxo0e	5	first second	1	1	1	1	0	2	2	1
547	RD0367	2016	1	no	0	female	23	12	NA	no	1	Reactive	Reactive	1	0	0	1	0	0	1	0	NA	0	0	1	1	1	0	0	NA	-3.63	-3.73	-2.48	no	none	no	complete	5	cotrimoxazole be0z1lpe0icilli0 ceftriaxo0e ge0tamici0	5	first first second first	1	3	1	1	0	4	greater than 4 compounds	1
548	RD1311	2020	1	no	0	male	13	8	NA	no	0	Unknown	Unknown	0	0	0	0	1	0	0	0	0	0	1	0	0	0	0	1	12.39999962	-3.56	-4.73	-4.37	NA	NA	no	complete	5	amikaci0 be0z1lpe0icilli0 ceftriaxo0e ge0tamici0 other	2	second first second first other	1	2	1	2	1	4	greater than 4 compounds	0
549	RD1310	2020	0	no	0	female	17	6	NA	no	0	Non-reactive	Non-reactive	1	0	1	0	0	0	0	0	0	0	0	0	0	0	0	0	12.39999962	-0.02	-0.26	-0.35	yes	+++	yes	missed	5	be0z1lpe0icilli0 ge0tamici0	1	first first	1	2	0	0	0	2	2	0
550	RD0492	2012	0	no	0	male	25	8	NA	no	0	Unknown	Unknown	0	0	0	0	1	0	1	0	NA	0	0	0	0	0	0	0	12	-2.24	-2.67	-2.1	yes	++	no	complete	5	cotrimoxazole	1	first	1	1	0	0	0	1	1	1
551	RD0508	2013	1	no	0	female	14	6	NA	no	0	Unknown	Unknown	0	0	0	0	1	0	1	1	NA	0	0	1	1	0	0	0	11	NA	-2.69	NA	no	none	no	complete	4	cotrimoxazole amoxicilli0 be0z1lpe0icilli0 ge0tamici0	5	first first first first	1	4	0	0	0	4	greater than 4 compounds	1
552	RD0790	2014	0	no	0	male	17	5	NA	no	0	Unknown	Unknown	1	0	0	0	1	0	NA	NA	NA	0	NA	NA	NA	NA	NA	NA	10	-6.15	-6.21	-5.11	no	none	no	complete	5	cotrimoxazole chloramphe0icol ge0tamici0	0	first first first	1	3	0	0	0	3	3	1
553	RD1272	2017	NA	no	0	female	10	8	NA	no	0	Non-reactive	Non-reactive	1	0	1	0	0	1	0	1	0	0	1	0	0	0	0	0	13.10000038	0.26	-0.07	-0.25	yes	+++	no	NA	5	ceftriaxo0e other	3	second other	0	0	1	1	1	1	1	0
554	RD1435	2020	0	no	0	female	19	7	NA	no	0	Unknown	Unknown	0	0	0	0	1	NA	NA	NA	NA	NA	NA	NA	NA	NA	NA	NA	12	-2.78	-4.52	-4.43	yes	+	NA	NA	NA	be0z1lpe0icilli0 ge0tamici0 other	0	first first other	1	2	0	0	1	2	2	0
555	RD1323	2021	0	no	0	male	14	17	NA	no	0	Unknown	Unknown	0	0	0	0	1	1	1	1	NA	0	1	0	0	0	0	0	14.39999962	-2.92	-1.56	-0.15	yes	+++	no	complete	5	cotrimoxazole chloramphe0icol ge0tamici0	4	first first first	1	3	0	0	0	3	3	1
556	RD0425	2015	0	yes	NA	female	16	NA	1	no	0	Unknown	Unknown	0	0	0	0	1	1	1	1	NA	0	1	0	0	0	0	0	8	NA	-5.87	NA	no	none	no	NA	5	cotrimoxazole ceftriaxo0e	4	first second	1	1	1	1	0	2	2	1
557	RD1393	2015	0	yes	NA	female	21	NA	1	no	0	Unknown	Unknown	0	0	0	0	1	NA	NA	NA	NA	NA	NA	NA	NA	NA	NA	NA	8	-4.68	-6.41	-6.13	no	none	NA	NA	NA	amoxicilli0 other	0	first other	1	1	0	0	1	1	1	0
558	RD1424	2017	0	no	0	male	81	4	NA	no	0	Unknown	Unknown	0	0	0	0	1	NA	NA	NA	NA	NA	NA	NA	NA	NA	NA	NA	11.30000019	-1.55	-4.16	-5.12	no	none	NA	NA	NA	be0z1lpe0icilli0 ge0tamici0 other	0	first first other	1	2	0	0	1	2	2	0
559	RD1297	2018	0	no	0	male	40	7	NA	no	0	Unknown	Unknown	0	0	0	0	1	0	0	1	0	0	0	0	0	0	0	0	14.80000019	-2.66	-1.77	-0.39	yes	++	NA	complete	5	be0z1lpe0icilli0 ceftriaxo0e ge0tamici0 other	1	first second first other	1	2	1	1	1	3	3	0
560	RD0538	2012	1	yes	NA	female	7	NA	1	no	1	Reactive	Reactive	1	0	0	1	0	1	0	0	NA	0	0	1	1	0	0	0	NA	-1.42	-3.72	-3.91	yes	+	no	complete	5	cotrimoxazole be0z1lpe0icilli0 ge0tamici0	4	first first first	1	3	0	0	0	3	3	1
561	RD0690	2013	0	yes	NA	female	24	NA	5	no	0	Unknown	Unknown	0	0	0	0	1	1	0	1	NA	0	1	0	0	0	0	0	NA	0.08	-2.79	-4	yes	+	no	NA	5	cotrimoxazole amoxicilli0 ceftriaxo0e	3	first first second	1	2	1	1	0	3	3	1
562	RD0309	2015	0	no	0	female	23	4	NA	no	0	Unknown	Unknown	0	0	0	0	1	0	0	0	NA	0	0	0	0	0	0	0	15	NA	0.57	NA	yes	++	no	complete	5		0		0	0	0	0	0	0	0	0
563	RD0945	2016	0	no	0	male	29	18	NA	yes	1	Reactive	Reactive	1	0	0	1	0	0	0	1	NA	1	1	1	0	0	0	0	NA	-2.44	-4.45	-4.76	yes	+	no	complete	5	cotrimoxazole be0z1lpe0icilli0 ceftriaxo0e chloramphe0icol ge0tamici0	5	first first second first first	1	4	1	1	0	5	greater than 4 compounds	1
564	RD0124	2016	0	no	0	male	144	3	NA	no	0	Unknown	Unknown	0	0	0	0	1	0	1	0	NA	0	1	1	0	0	0	0	NA	NA	NA	NA	no	none	no	complete	5	cotrimoxazole ceftriaxo0e	3	first second	1	1	1	1	0	2	2	1
565	RD0587	2011	NA	yes	NA	female	18	NA	5	no	0	Unknown	Unknown	0	0	0	0	1	NA	NA	NA	NA	NA	NA	NA	NA	NA	NA	NA	NA	NA	-0.15	NA	NA	NA	NA	NA	NA	chloramphe0icol cotrimoxazole ge0tamici0	0	first first first	1	3	0	0	0	3	3	1
566	RD0883	2012	NA	no	0	female	19	10	NA	no	0	Unknown	Unknown	1	0	0	0	1	0	1	0	NA	0	0	1	0	0	0	0	NA	-0.92	-0.9	-0.62	yes	+++	no	complete	5	cotrimoxazole chloramphe0icol ge0tamici0	2	first first first	1	3	0	0	0	3	3	1
567	RD0857	2012	1	no	0	female	19	7	NA	no	0	Unknown	Unknown	0	0	0	0	1	0	1	1	NA	0	0	1	0	0	0	0	NA	-1.59	-2.39	-2.21	yes	++	no	complete	5	cotrimoxazole chloramphe0icol ge0tamici0	3	first first first	1	3	0	0	0	3	3	1
568	RD0696	2012	0	yes	NA	male	17	NA	0.5	no	0	Unknown	Unknown	1	0	0	0	1	1	0	1	NA	0	1	1	1	0	0	1	NA	-3.12	NA	NA	NA	NA	no	complete	4	chloramphe0icol ge0tamici0	7	first first	1	2	0	0	0	2	2	0
569	RD0514	2012	1	yes	NA	female	14	NA	17	no	1	Reactive	Exposed	1	1	0	0	0	0	0	0	NA	0	0	1	1	0	0	0	NA	NA	-4.4	NA	no	none	no	complete	5	cotrimoxazole chloramphe0icol ge0tamici0	2	first first first	1	3	0	0	0	3	3	1
570	RD0325	2014	1	no	0	male	19	8	NA	no	0	Unknown	Unknown	0	0	0	0	1	0	1	0	NA	NA	0	0	0	0	0	1	NA	-2.62	-3.07	-2.57	no	none	no	missed	NA	cotrimoxazole chloramphe0icol ge0tamici0	2	first first first	1	3	0	0	0	3	3	1
571	RD0216	2014	1	no	0	male	7	14	NA	no	1	Reactive	Reactive	1	0	0	1	0	0	0	1	NA	0	1	1	0	0	0	0	NA	NA	-3.98	NA	no	none	no	complete	5	cotrimoxazole augme0ti0 metro0idazole	4	first first first	1	3	0	0	0	3	3	1
572	RD1115	2014	1	no	0	male	19	8	NA	no	0	Non-reactive	Non-reactive	1	0	1	0	0	1	1	1	0	0	1	0	0	0	0	0	13.80000019	-2.62	-3.01	-2.49	no	none	NA	complete	5	cotrimoxazole chloramphe0icol ge0tamici0	4	first first first	1	3	0	0	0	3	3	1
573	RD1231	2014	1	no	0	male	7	14	NA	no	0	Non-reactive	Non-reactive	1	0	1	0	0	1	0	1	0	0	0	0	0	0	0	0	10.10000038	-3.02	-4.41	-3.75	no	none	no	missed	5	cotrimoxazole	2	first	1	1	0	0	0	1	1	1
574	RD0252	2016	0	no	0	male	107	1	NA	no	1	Reactive	Reactive	1	0	0	1	0	0	1	0	NA	0	0	1	0	0	0	0	14	-2.19	-3.49	-3.2	no	none	no	complete	5	ceftriaxo0e	3	second	0	0	1	1	0	1	1	0
575	RD0753	2016	0	no	0	male	15	5	NA	no	0	Unknown	Unknown	1	0	0	0	1	0	0	1	NA	0	1	1	0	0	0	0	10	NA	-5.27	NA	no	none	no	NA	5	cotrimoxazole amoxicilli0	3	first first	1	2	0	0	0	2	2	1
576	RD0500	2016	1	no	0	female	14	7	NA	no	0	Unknown	Unknown	1	0	0	0	1	0	1	0	NA	1	1	1	0	0	0	0	NA	NA	-4.8	NA	no	none	yes	complete	4	cotrimoxazole be0z1lpe0icilli0 ceftriaxo0e ge0tamici0	6	first first second first	1	3	1	1	0	4	greater than 4 compounds	1
577	RD1163	2018	0	no	0	male	156	4	NA	no	0	Non-reactive	Non-reactive	1	0	1	0	0	1	1	0	0	NA	1	1	1	0	0	0	12	-7.14	NA	-6.45	no	none	NA	complete	5	be0z1lpe0icilli0 ge0tamici0 other	5	first first other	1	2	0	0	1	2	2	0
578	RD1100	2021	0	yes	NA	female	23	NA	2	yes	0	Non-reactive	Non-reactive	1	0	1	0	0	1	1	1	0	0	0	0	0	0	0	0	9.600000381	-2.68	-5.44	-5.78	no	none	no	missed	5	cotrimoxazole chloramphe0icol ge0tamici0	3	first first first	1	3	0	0	0	3	3	1
579	RD0047	2013	0	yes	NA	female	19	NA	2	no	0	Unknown	Unknown	0	0	0	0	1	0	1	1	NA	0	1	0	0	0	0	0	11	NA	-3.16	NA	yes	++	no	NA	NA	cotrimoxazole chloramphe0icol ge0tamici0	3	first first first	1	3	0	0	0	3	3	1
580	RD0403	2015	NA	yes	NA	female	14	NA	1	no	0	Unknown	Unknown	0	0	0	0	1	NA	NA	NA	NA	NA	NA	NA	NA	NA	NA	NA	NA	NA	NA	NA	no	none	no	NA	NA	cotrimoxazole ceftriaxo0e metro0idazole	0	first second first	1	2	1	1	0	3	3	1
581	RD1246	2015	1	no	0	female	19	1	NA	no	0	Unknown	Unknown	0	0	0	0	1	0	1	0	0	0	0	1	1	0	0	0	11.39999962	NA	-4.98	NA	no	none	NA	missed	5	cotrimoxazole be0z1lpe0icilli0 ge0tamici0 other	3	first first first other	1	3	0	0	1	3	3	1
582	RD0734	2015	1	no	0	female	19	1	NA	no	0	Unknown	Unknown	1	0	0	0	1	0	1	1	NA	0	0	1	1	0	0	0	NA	NA	-4.23	NA	no	none	no	complete	5	cotrimoxazole chloramphe0icol ge0tamici0	4	first first first	1	3	0	0	0	3	3	1
583	RD1116	2015	NA	yes	NA	female	14	NA	1	no	1	Reactive	Exposed	1	1	0	0	0	0	1	0	0	0	0	1	1	0	0	0	9.550000191	-1.87	-4.67	-5.24	no	none	NA	missed	5	cotrimoxazole ceftriaxo0e	3	first second	1	1	1	1	0	2	2	1
584	RD0788	2015	0	yes	NA	female	168	NA	4	no	1	Reactive	Reactive	1	0	0	1	0	NA	1	0	NA	0	1	1	1	0	0	0	NA	NA	NA	NA	no	none	no	complete	5	cotrimoxazole chloramphe0icol ge0tamici0 metro0idazole	5	first first first first	1	4	0	0	0	4	greater than 4 compounds	1
585	RD0763	2012	0	yes	NA	female	15	NA	2	no	0	Unknown	Unknown	0	0	0	0	1	0	1	1	NA	0	0	1	0	1	1	1	13	-1.29	-1.13	-0.75	yes	+++	no	complete	5	cotrimoxazole ceftriaxo0e chloramphe0icol ge0tamici0	6	first second first first	1	3	1	1	0	4	greater than 4 compounds	1
586	RD0254	2013	0	yes	NA	male	33	NA	2	no	0	Unknown	Unknown	0	0	0	0	1	0	0	1	NA	0	1	0	0	0	0	1	NA	-3.67	-3.92	-2.86	yes	+++	no	NA	NA	cotrimoxazole chloramphe0icol ge0tamici0	3	first first first	1	3	0	0	0	3	3	1
587	RD1397	2014	0	yes	NA	male	22	NA	3	yes	0	Unknown	Unknown	0	0	0	0	1	NA	NA	NA	NA	NA	NA	NA	NA	NA	NA	NA	9.199999809	-7.45	-6.19	-3.93	yes	++	NA	NA	NA	be0z1lpe0icilli0 ge0tamici0	0	first first	1	2	0	0	0	2	2	0
588	RD0930	2014	0	yes	NA	male	22	NA	3	yes	0	Unknown	Unknown	1	0	0	0	1	0	0	0	NA	0	0	0	0	0	0	0	NA	NA	-6.18	NA	yes	++	no	complete	5		0		0	0	0	0	0	0	0	0
589	RD0338	2014	0	no	0	female	31	5	NA	no	0	Unknown	Unknown	0	0	0	0	1	NA	NA	NA	NA	NA	NA	NA	NA	NA	NA	NA	NA	NA	-4.84	NA	no	none	no	NA	NA	cotrimoxazole	0	first	1	1	0	0	0	1	1	1
590	RD0676	2015	0	no	0	male	24	6	NA	no	0	Unknown	Unknown	0	0	0	0	1	0	1	0	NA	0	0	1	0	0	0	0	NA	-3.97	-3.75	-2.57	yes	++	no	complete	5	cotrimoxazole chloramphe0icol ge0tamici0	2	first first first	1	3	0	0	0	3	3	1
591	RD1390	2015	0	no	0	male	24	6	NA	no	0	Unknown	Unknown	0	0	0	0	1	NA	NA	NA	NA	NA	NA	NA	NA	NA	NA	NA	11.69999981	-3.97	-3.8	-2.65	yes	++	NA	NA	NA	be0z1lpe0icilli0 ge0tamici0	0	first first	1	2	0	0	0	2	2	0
592	RD1161	2018	NA	no	0	female	12	3	NA	no	0	Unknown	Unknown	0	0	0	0	1	0	1	1	0	NA	0	1	0	0	0	0	12	-2.72	-3.88	-3.41	yes	++	NA	complete	5	amoxicilli0 be0z1lpe0icilli0 ceftriaxo0e ge0tamici0	3	first first second first	1	3	1	1	0	4	greater than 4 compounds	0
593	RD1178	2020	0	no	0	female	14	7	NA	no	1	Reactive	Exposed	1	1	0	0	0	0	0	0	0	0	0	0	0	0	0	0	8.800000191	-3.12	-4.73	-4.49	NA	NA	NA	complete	5	other	0	other	0	0	0	0	1	0	0	0
594	RD0195	2012	0	no	1	female	19	NA	NA	no	0	Unknown	Unknown	1	0	0	0	1	0	0	1	NA	0	1	0	0	0	0	0	11	-3.62	-4.29	-3.47	yes	+	no	complete	5	cotrimoxazole chloramphe0icol ge0tamici0	2	first first first	1	3	0	0	0	3	3	1
595	RD0119	2013	NA	no	0	male	23	6	NA	no	0	Unknown	Unknown	0	0	0	0	1	0	1	1	NA	0	0	0	0	0	0	0	NA	NA	-2.6	NA	yes	++	no	NA	5	cotrimoxazole	2	first	1	1	0	0	0	1	1	1
596	RD1119	2014	1	no	0	male	19	8	NA	no	1	Reactive	Reactive	1	0	0	1	0	0	1	0	0	0	1	0	0	0	0	0	14	-2.48	-1.99	-1.13	yes	++	NA	complete	5	cotrimoxazole chloramphe0icol ge0tamici0 metro0idazole	3	first first first first	1	4	0	0	0	4	greater than 4 compounds	1
597	RD0477	2014	1	no	0	male	19	8	NA	no	0	Unknown	Unknown	0	0	0	0	1	0	0	0	NA	0	0	0	0	0	0	0	14	NA	-1.31	NA	yes	++	no	complete	5	cotrimoxazole metro0idazole	0	first first	1	2	0	0	0	2	2	1
598	RD0213	2014	1	no	0	male	19	18	NA	no	0	Unknown	Unknown	1	0	0	0	1	0	1	0	NA	0	0	0	0	0	0	0	14	NA	-2.11	NA	yes	+++	no	complete	5	cotrimoxazole ceftriaxo0e ge0tamici0	1	first second first	1	2	1	1	0	3	3	1
599	RD0401	2015	NA	yes	NA	male	16	NA	2	no	0	Unknown	Unknown	0	0	0	0	1	NA	0	1	NA	0	0	0	NA	0	0	0	NA	NA	NA	NA	yes	+	no	complete	5	cotrimoxazole chloramphe0icol ge0tamici0	1	first first first	1	3	0	0	0	3	3	1
600	RD0410	2016	NA	yes	NA	male	11	NA	1	no	0	Unknown	Unknown	0	0	0	0	1	1	1	1	NA	0	1	1	0	0	0	0	NA	NA	-3.33	NA	yes	+	no	missed	5	cotrimoxazole	5	first	1	1	0	0	0	1	1	1
601	RD1463	2021	1	no	0	male	8	11	NA	yes	0	Unknown	Unknown	0	0	0	0	1	NA	NA	NA	NA	NA	NA	NA	NA	NA	NA	NA	8.800000191	-5.72	-6.67	-5.17	no	none	NA	NA	NA		0		0	0	0	0	0	0	0	0
602	RD0839	2012	0	no	0	male	8	3	NA	no	0	Unknown	Unknown	0	0	0	0	1	0	0	1	NA	0	1	0	0	0	0	0	NA	-1.19	-2.75	-2.85	yes	+	no	complete	5	cotrimoxazole chloramphe0icol ge0tamici0	2	first first first	1	3	0	0	0	3	3	1
603	RD0731	2012	0	no	0	male	36	6	NA	no	0	Unknown	Unknown	1	0	0	0	1	0	1	0	NA	1	1	0	0	0	0	1	NA	-5.15	-4.79	-3.21	yes	+	no	NA	5	cotrimoxazole chloramphe0icol ge0tamici0	4	first first first	1	3	0	0	0	3	3	1
604	RD0189	2013	NA	yes	NA	male	18	NA	0.5	no	0	Unknown	Unknown	0	0	0	0	1	NA	1	1	NA	NA	0	1	0	0	0	0	NA	-3.06	NA	NA	no	none	no	complete	5	cotrimoxazole chloramphe0icol ge0tamici0	3	first first first	1	3	0	0	0	3	3	1
605	RD0437	2013	0	no	0	male	40	5	NA	no	0	Unknown	Unknown	0	0	0	0	1	0	0	0	NA	0	0	1	0	0	0	1	11	NA	-5.65	NA	no	none	no	complete	5	cotrimoxazole	2	first	1	1	0	0	0	1	1	1
606	RD0473	2013	NA	no	0	male	23	18	NA	no	0	Unknown	Unknown	0	0	0	0	1	0	0	0	NA	0	0	1	0	0	0	1	NA	-3.65	-3.33	-2.15	yes	++	no	NA	5	cotrimoxazole chloramphe0icol ge0tamici0	2	first first first	1	3	0	0	0	3	3	1
607	RD1360	2014	1	no	0	female	27	7	NA	no	0	Unknown	Unknown	0	0	0	0	1	NA	NA	NA	NA	NA	NA	NA	NA	NA	NA	NA	11.5	-4.73	-3.91	-1.69	yes	++	NA	NA	NA	cotrimoxazole chloramphe0icol ge0tamici0	0	first first first	1	3	0	0	0	3	3	1
608	RD0140	2014	1	no	0	female	9	5	NA	no	0	Unknown	Unknown	1	0	0	0	1	0	1	0	NA	0	0	0	0	0	0	0	8	NA	-5.46	NA	no	none	no	NA	5	cotrimoxazole ge0tamici0	1	first first	1	2	0	0	0	2	2	1
609	RD0645	2014	0	no	0	male	37	NA	NA	no	0	Unknown	Unknown	1	0	0	0	1	0	1	1	NA	0	1	0	0	0	0	0	NA	NA	-4.66	NA	no	none	no	complete	5	cotrimoxazole chloramphe0icol ge0tamici0 metro0idazole	3	first first first first	1	4	0	0	0	4	greater than 4 compounds	1
610	RD0375	2014	1	no	0	female	27	7	NA	no	0	Unknown	Unknown	0	0	0	0	1	0	1	0	NA	0	0	0	0	0	0	0	NA	NA	-4.29	NA	yes	++	no	complete	5	cotrimoxazole	1	first	1	1	0	0	0	1	1	1
611	RD1043	2015	0	no	0	female	28	9	NA	no	1	Reactive	Reactive	1	0	0	1	0	0	0	0	0	0	0	1	0	0	0	0	15	0.05	0.73	0.89	yes	+++	NA	complete	5	amikaci0 ceftriaxo0e metro0idazole other	2	second second first other	1	1	1	2	1	3	3	0
612	RD0419	2015	0	no	0	female	28	9	NA	no	0	Unknown	Unknown	0	0	0	0	1	0	1	0	NA	0	0	0	0	0	0	0	15	NA	0.19	NA	yes	+++	no	complete	5	cotrimoxazole ceftriaxo0e chloramphe0icol ge0tamici0	1	first second first first	1	3	1	1	0	4	greater than 4 compounds	1
613	RD0396	2016	NA	no	0	female	22	5	NA	no	1	Reactive	Reactive	1	0	0	1	0	0	1	0	NA	0	1	0	0	0	0	0	NA	NA	-2.54	NA	yes	++	no	complete	5	cotrimoxazole chloramphe0icol ge0tamici0 metro0idazole	3	first first first first	1	4	0	0	0	4	greater than 4 compounds	1
614	RD0357	2012	0	no	0	male	24	5	NA	no	0	Unknown	Unknown	1	0	0	0	1	0	0	0	NA	0	0	0	0	0	0	0	NA	-2.99	-3.01	-2.1	yes	+++	no	complete	5	cotrimoxazole chloramphe0icol ge0tamici0	0	first first first	1	3	0	0	0	3	3	1
615	RD0481	2012	NA	no	0	female	12	5	NA	no	0	Unknown	Unknown	0	0	0	0	1	0	0	0	NA	0	0	0	0	0	0	0	12	NA	-1.58	NA	yes	+++	no	complete	5	cotrimoxazole	0	first	1	1	0	0	0	1	1	1
616	RD1471	2020	0	yes	NA	female	38	NA	1	yes	0	Unknown	Unknown	0	0	0	0	1	NA	NA	NA	NA	NA	NA	NA	NA	NA	NA	NA	11.5	-4.73	-6.11	-5.47	yes	++	NA	NA	NA		0		0	0	0	0	0	0	0	0
617	RD0479	2012	0	no	0	male	27	5	NA	no	0	Unknown	Unknown	1	0	0	0	1	0	0	1	NA	0	0	0	0	0	0	0	NA	-5.45	NA	NA	yes	+++	no	complete	5	cotrimoxazole chloramphe0icol ge0tamici0	1	first first first	1	3	0	0	0	3	3	1
618	RD0220	2016	0	yes	NA	female	7	NA	1	no	0	Unknown	Unknown	1	0	0	0	1	0	1	1	NA	0	0	1	0	0	0	0	NA	NA	-6.5	NA	no	none	no	NA	5	cotrimoxazole ge0tamici0	3	first first	1	2	0	0	0	2	2	1
619	RD0251	2016	NA	no	0	female	27	4	NA	no	0	Unknown	Unknown	1	0	0	0	1	1	1	1	NA	0	0	1	0	0	0	0	NA	-1.56	-4.02	-4.39	no	none	NA	complete	5	cotrimoxazole be0z1lpe0icilli0 ceftriaxo0e	4	first first second	1	2	1	1	0	3	3	1
620	RD0507	2012	0	yes	NA	female	27	NA	1	no	0	Unknown	Unknown	1	0	0	0	1	1	0	1	NA	0	1	0	0	0	0	0	NA	-2.45	-5.39	-5.78	yes	+	no	complete	5	chloramphe0icol ge0tamici0	3	first first	1	2	0	0	0	2	2	0
621	RD0395	2014	1	yes	NA	female	14	NA	5	no	0	Unknown	Unknown	0	0	0	0	1	NA	NA	NA	NA	NA	NA	NA	NA	NA	NA	NA	NA	NA	-4.63	NA	yes	+++	no	NA	NA		0		0	0	0	0	0	0	0	0
622	RD0947	2014	0	no	0	female	117	2	NA	yes	1	Reactive	Reactive	1	0	0	1	0	0	1	0	NA	0	0	0	0	0	0	0	13	-5.39	-4.61	-1.37	yes	+++	no	missed	5	cotrimoxazole amoxicilli0 ge0tamici0	2	first first first	1	3	0	0	0	3	3	1
623	RD1125	2014	1	yes	NA	female	14	NA	5	no	0	Unknown	Unknown	0	0	0	0	1	0	0	0	0	0	0	0	0	0	0	0	12.5	-4.43	-4.6	-3.15	yes	+++	NA	missed	5	cotrimoxazole chloramphe0icol ge0tamici0	0	first first first	1	3	0	0	0	3	3	1
624	RD0994	2014	0	no	0	female	117	2	NA	yes	0	Non-reactive	Non-reactive	1	0	1	0	0	1	1	1	1	NA	1	1	0	1	0	1	13	-5.39	-4.49	-1.14	yes	+++	NA	missed	5	cotrimoxazole chloramphe0icol ge0tamici0	8	first first first	1	3	0	0	0	3	3	1
625	RD0110	2014	NA	no	0	female	13	6	NA	no	0	Unknown	Unknown	0	0	0	0	1	1	1	1	NA	0	1	0	0	0	0	1	NA	NA	-3.04	NA	no	none	no	complete	5	cotrimoxazole chloramphe0icol ge0tamici0	5	first first first	1	3	0	0	0	3	3	1
626	RD1023	2014	NA	no	0	female	13	6	NA	no	0	Unknown	Unknown	0	0	0	0	1	1	0	0	0	0	1	0	0	0	0	0	11.5	-1.91	-3.09	-2.95	no	none	yes	missed	NA	cotrimoxazole ceftriaxo0e other	3	first second other	1	1	1	1	1	2	2	1
627	RD1422	2018	NA	no	0	female	25	4	NA	no	0	Unknown	Unknown	0	0	0	0	1	NA	NA	NA	NA	NA	NA	NA	NA	NA	NA	NA	11	-2.93	-3.31	-2.31	yes	+	NA	NA	NA	be0z1lpe0icilli0 ge0tamici0 metro0idazole other	0	first first first other	1	3	0	0	1	3	3	0
628	RD1475	2019	NA	no	0	female	17	9	NA	no	0	Non-reactive	Non-reactive	1	0	1	0	0	0	0	0	0	NA	0	0	0	0	0	0	17.29999924	-0.58	0.45	0.97	yes	+++	NA	NA	5	cotrimoxazole be0z1lpe0icilli0 cefotaxmie ciprofloxaci0 ge0tamici0 metro0idazole other	0	first first second second first first other	1	4	1	2	1	6	greater than 4 compounds	1
629	RD0738	2013	NA	yes	NA	female	7	NA	13	no	0	Unknown	Unknown	0	0	0	0	1	1	1	1	NA	NA	1	0	1	0	0	0	11	-3.15	-4.22	-3.02	no	none	no	NA	4	cotrimoxazole chloramphe0icol ge0tamici0	6	first first first	1	3	0	0	0	3	3	1
630	RD1383	2014	NA	no	0	female	29	0.5	NA	no	0	Unknown	Unknown	0	0	0	0	1	NA	NA	NA	NA	NA	NA	NA	NA	NA	NA	NA	13.19999981	-4.14	-3.01	-0.77	yes	++	NA	NA	NA	cotrimoxazole be0z1lpe0icilli0 ge0tamici0	0	first first first	1	3	0	0	0	3	3	1
631	RD0085	2014	NA	no	0	female	29	0.5	NA	no	0	Unknown	Unknown	0	0	0	0	1	NA	NA	NA	NA	NA	NA	NA	NA	NA	NA	NA	NA	NA	NA	NA	yes	++	no	NA	NA	cotrimoxazole be0z1lpe0icilli0 ge0tamici0	0	first first first	1	3	0	0	0	3	3	1
632	RD1044	2015	NA	no	0	female	16	7	NA	no	0	Non-reactive	Non-reactive	1	0	1	0	0	1	0	0	0	1	0	0	0	0	0	0	10.30000019	-3.35	-4.45	-3.93	yes	+++	yes	NA	NA	be0z1lpe0icilli0 ge0tamici0	3	first first	1	2	0	0	0	2	2	0
633	RD0305	2015	NA	no	0	female	16	7	NA	no	0	Unknown	Unknown	0	0	0	0	1	0	0	1	NA	0	0	0	0	0	0	0	NA	NA	-4.33	NA	yes	+++	no	NA	5	cotrimoxazole chloramphe0icol ge0tamici0 metro0idazole	1	first first first first	1	4	0	0	0	4	greater than 4 compounds	1
634	RD0982	2020	NA	yes	NA	male	10	NA	1	no	0	Non-reactive	Non-reactive	1	0	1	0	0	NA	0	0	0	0	0	0	0	0	0	0	12	-4.49	-4.16	-2.21	NA	NA	NA	complete	5	cotrimoxazole amoxicilli0	0	first first	1	2	0	0	0	2	2	1
635	RD1070	2020	0	no	0	male	18	5	NA	no	0	Unknown	Unknown	0	0	0	0	1	0	NA	1	NA	NA	NA	1	1	NA	NA	NA	13.44999981	-2.84	-1.55	-0.29	yes	++	NA	complete	5	ceftriaxo0e	3	second	0	0	1	1	0	1	1	0
636	RD1072	2020	0	no	0	male	17	4	NA	no	0	Unknown	Unknown	0	0	0	0	1	1	1	0	0	0	0	0	1	0	0	0	11	-4.75	-5.19	-4.4	no	none	NA	missed	4	cotrimoxazole ceftriaxo0e chloramphe0icol ge0tamici0	4	first second first first	1	3	1	1	0	4	greater than 4 compounds	1
637	RD0001	2012	NA	yes	NA	male	11	NA	1	no	0	Unknown	Unknown	0	0	0	0	1	1	0	1	NA	0	1	0	1	0	0	0	11	-4.1	-5.21	-4.61	no	none	no	complete	5	cotrimoxazole chloramphe0icol ge0tamici0	4	first first first	1	3	0	0	0	3	3	1
638	RD0936	2012	NA	no	0	female	32	4	NA	yes	0	Unknown	Unknown	1	0	0	0	1	0	1	1	NA	0	1	1	0	0	0	1	NA	-2.26	-3.04	-2.37	yes	++	no	complete	5	cotrimoxazole chloramphe0icol ge0tamici0	5	first first first	1	3	0	0	0	3	3	1
639	RD0204	2013	1	no	0	female	17	9	NA	no	0	Unknown	Unknown	0	0	0	0	1	0	0	0	NA	0	0	0	NA	0	0	1	NA	-0.93	-1.03	-0.83	yes	++	no	complete	5	cotrimoxazole chloramphe0icol ge0tamici0	1	first first first	1	3	0	0	0	3	3	1
640	RD0198	2014	1	no	0	female	21	11	NA	no	0	Unknown	Unknown	0	0	0	0	1	NA	NA	NA	NA	NA	NA	NA	NA	NA	NA	NA	NA	-3.8	-4.18	-3.12	no	none	no	NA	NA	cotrimoxazole ceftriaxo0e chloramphe0icol ge0tamici0	0	first second first first	1	3	1	1	0	4	greater than 4 compounds	1
641	RD1363	2014	1	no	0	male	12	5	NA	yes	0	Unknown	Unknown	0	0	0	0	1	NA	NA	NA	NA	NA	NA	NA	NA	NA	NA	NA	11	NA	-4.77	NA	no	none	NA	NA	NA	cotrimoxazole chloramphe0icol ge0tamici0	0	first first first	1	3	0	0	0	3	3	1
642	RD0954	2014	1	no	0	male	12	5	NA	yes	0	Unknown	Unknown	0	0	0	0	1	0	1	0	NA	0	1	0	0	0	0	0	11	NA	-5.03	NA	no	none	no	complete	4	cotrimoxazole be0z1lpe0icilli0 ge0tamici0	3	first first first	1	3	0	0	0	3	3	1
643	RD1372	2014	NA	no	0	female	74	4	NA	no	0	Unknown	Unknown	0	0	0	0	1	NA	NA	NA	NA	NA	NA	NA	NA	NA	NA	NA	12	-3.97	-4.75	-3.27	no	none	NA	NA	NA	cotrimoxazole be0z1lpe0icilli0 ceftriaxo0e ge0tamici0	0	first first second first	1	3	1	1	0	4	greater than 4 compounds	1
644	RD1002	2014	1	no	0	female	21	11	NA	no	1	Reactive	Reactive	1	0	0	1	0	0	1	0	0	0	1	1	0	0	0	0	10.80000019	-3.8	-4.19	-3.14	no	none	NA	NA	5	cotrimoxazole augme0ti0 metro0idazole	4	first first first	1	3	0	0	0	3	3	1
645	RD0287	2014	NA	no	0	female	74	4	NA	no	1	Reactive	Reactive	1	0	0	1	0	0	0	0	NA	0	0	0	0	0	0	0	12	NA	-4.71	NA	no	none	no	complete	5	cotrimoxazole chloramphe0icol ge0tamici0	1	first first first	1	3	0	0	0	3	3	1
646	RD0169	2016	0	no	0	female	182	5	NA	no	1	Reactive	Reactive	1	0	0	1	0	0	1	0	NA	0	1	1	0	0	0	0	NA	NA	NA	NA	no	none	no	complete	5	cotrimoxazole ceftriaxo0e	4	first second	1	1	1	1	0	2	2	1
647	RD1287	2018	NA	yes	NA	male	24	NA	2	no	0	Unknown	Unknown	0	0	0	0	1	0	0	0	0	NA	0	0	0	0	0	0	10.5	-2.66	-4.57	-4.8	yes	++	NA	missed	5	be0z1lpe0icilli0 ceftriaxo0e ge0tamici0	0	first second first	1	2	1	1	0	3	3	0
648	RD1168	2018	NA	no	0	female	8	6	NA	no	0	Non-reactive	Non-reactive	1	0	1	0	0	1	1	1	0	0	0	0	0	0	0	0	11	-1.17	-2.79	-2.86	no	none	NA	complete	NA	be0z1lpe0icilli0 ge0tamici0	3	first first	1	2	0	0	0	2	2	0
649	RD1071	2020	1	no	0	male	16	5	NA	no	0	Unknown	Unknown	0	0	0	0	1	1	1	0	0	0	0	1	1	0	0	0	11.39999962	-2.79	-4.06	-3.98	no	none	NA	missed	5	cotrimoxazole amoxicilli0	4	first first	1	2	0	0	0	2	2	1
650	RD1094	2020	0	yes	NA	female	26	NA	2	yes	0	Non-reactive	Non-reactive	1	0	1	0	0	0	1	0	0	0	0	0	1	0	0	0	11	-5.24	-5.53	-4.1	yes	+	NA	complete	5	cotrimoxazole be0z1lpe0icilli0 ge0tamici0	2	first first first	1	3	0	0	0	3	3	1
651	RD1312	2020	1	no	0	female	12	8	NA	no	0	Non-reactive	Non-reactive	1	0	1	0	0	0	0	0	0	0	0	0	0	0	0	0	11.30000019	-1.52	-3.62	-3.94	no	none	yes	missed	NA	amikaci0 ceftriaxo0e other	1	second second other	0	0	1	2	1	2	2	0
652	RD0021	2013	1	yes	NA	female	11	NA	4	no	0	Unknown	Unknown	0	0	0	0	1	1	0	1	NA	0	0	1	0	0	0	0	11	-0.71	-2.63	-3.14	yes	++	no	complete	5	ceftriaxo0e chloramphe0icol	3	second first	1	1	1	1	0	2	2	0
653	RD0115	2014	1	no	0	male	14	6	NA	no	0	Unknown	Unknown	0	0	0	0	1	0	0	1	NA	0	0	1	0	0	0	1	NA	NA	-3.93	NA	no	none	no	complete	5	cotrimoxazole chloramphe0icol ge0tamici0	3	first first first	1	3	0	0	0	3	3	1
654	RD0278	2014	1	yes	NA	male	18	NA	4	no	0	Unknown	Unknown	0	0	0	0	1	0	1	1	NA	0	0	0	1	0	0	1	NA	NA	-5.19	NA	yes	+	no	complete	5	cotrimoxazole ceftriaxo0e chloramphe0icol ge0tamici0	4	first second first first	1	3	1	1	0	4	greater than 4 compounds	1
655	RD1285	2014	1	yes	NA	male	18	NA	4	no	0	Unknown	Unknown	0	0	0	0	1	0	0	0	0	0	0	0	0	0	0	0	NA	NA	-4.89	NA	yes	+	yes	NA	5	be0z1lpe0icilli0 ceftriaxo0e ge0tamici0 metro0idazole other	1	first second first first other	1	3	1	1	1	4	greater than 4 compounds	0
656	RD1137	2016	NA	no	0	male	21	5	NA	no	0	Non-reactive	Non-reactive	1	0	1	0	0	0	0	1	0	0	1	1	0	0	0	0	13	-1.61	-1.37	-0.76	yes	+++	no	complete	5	be0z1lpe0icilli0 ge0tamici0	3	first first	1	2	0	0	0	2	2	0
657	RD1495	2017	NA	no	0	male	27	5	NA	yes	0	Unknown	Unknown	0	0	0	0	1	0	0	1	0	0	0	1	0	0	0	0	11.10000038	-3.01	-3.83	-3.32	no	none	no	complete	5	cotrimoxazole be0z1lpe0icilli0 ge0tamici0 other	2	first first first other	1	3	0	0	1	3	3	1
658	RD1053	2019	NA	no	0	male	29	18	NA	no	0	Non-reactive	Non-reactive	1	0	1	0	0	1	1	1	0	0	1	1	0	0	0	1	13	-3.79	-3.66	-2.39	yes	+++	NA	NA	5	be0z1lpe0icilli0 ge0tamici0 other	6	first first other	1	2	0	0	1	2	2	0
659	RD0381	2012	0	no	0	female	22	7	NA	no	0	Unknown	Unknown	0	0	0	0	1	0	1	1	NA	0	1	0	0	0	0	0	NA	-1.8	-1	-0.1	yes	++	no	complete	5	cotrimoxazole chloramphe0icol ge0tamici0	3	first first first	1	3	0	0	0	3	3	1
660	RD0949	2013	NA	no	0	female	48	7	NA	yes	0	Unknown	Unknown	0	0	0	0	1	NA	1	0	NA	NA	0	1	1	NA	NA	NA	10	NA	-4.07	NA	no	none	no	NA	4	cotrimoxazole	4	first	1	1	0	0	0	1	1	1
661	RD1121	2014	0	no	0	female	23	9	NA	no	1	Reactive	Reactive	1	0	0	1	0	0	1	0	0	0	0	1	0	0	0	0	13.5	-1.42	-0.99	-0.34	yes	+	NA	complete	5	cotrimoxazole chloramphe0icol ge0tamici0	3	first first first	1	3	0	0	0	3	3	1
662	RD0145	2014	0	no	0	female	23	9	NA	no	0	Unknown	Unknown	0	0	0	0	1	0	0	1	NA	0	1	1	0	0	0	0	NA	-1.42	-1.03	-0.4	yes	+	no	complete	5	cotrimoxazole ceftriaxo0e chloramphe0icol ge0tamici0	3	first second first first	1	3	1	1	0	4	greater than 4 compounds	1
663	RD0428	2016	NA	no	0	female	23	8	NA	no	0	Unknown	Unknown	1	0	0	0	1	0	0	1	NA	0	0	0	0	0	0	0	NA	NA	-3.34	NA	yes	++	no	complete	5	cotrimoxazole be0z1lpe0icilli0 chloramphe0icol ge0tamici0	1	first first first first	1	4	0	0	0	4	greater than 4 compounds	1
664	RD0262	2016	NA	no	0	male	46	6	NA	no	0	Unknown	Unknown	1	0	0	0	1	0	1	1	NA	0	1	0	0	0	0	0	15	-0.77	-0.57	-0.15	yes	+++	no	complete	5	cotrimoxazole be0z1lpe0icilli0 ge0tamici0 metro0idazole	3	first first first first	1	4	0	0	0	4	greater than 4 compounds	1
665	RD1450	2017	NA	yes	NA	male	24	NA	4	no	0	Unknown	Unknown	0	0	0	0	1	NA	0	0	0	0	0	0	0	0	0	0	9	-2.32	-5.43	-6.34	NA	NA	NA	missed	5	ceftriaxo0e ciprofloxaci0 metro0idazole other	0	second second first other	1	1	1	2	1	3	3	0
666	RD1282	2018	NA	yes	NA	female	31	NA	2	yes	0	Non-reactive	Non-reactive	1	0	1	0	0	1	0	1	0	0	1	1	1	0	0	0	10.5	-2.36	-4.29	-4.18	no	none	NA	missed	5	be0z1lpe0icilli0 ge0tamici0	5	first first	1	2	0	0	0	2	2	0
667	RD0976	2019	0	yes	NA	female	13	NA	2	yes	1	Reactive	Exposed	1	1	0	0	0	0	0	0	0	0	0	1	0	0	0	0	NA	NA	NA	NA	NA	NA	NA	complete	5	cotrimoxazole amoxicilli0 chloramphe0icol ge0tamici0	1	first first first first	1	4	0	0	0	4	greater than 4 compounds	1
668	RD0416	2012	0	no	0	female	48	4	NA	no	0	Unknown	Unknown	0	0	0	0	1	0	0	1	NA	0	1	0	0	0	0	1	NA	-2.72	-2.47	-1.19	yes	++	no	complete	5	cotrimoxazole be0z1lpe0icilli0 chloramphe0icol ge0tamici0	3	first first first first	1	4	0	0	0	4	greater than 4 compounds	1
669	RD0798	2016	NA	no	0	male	16	10	NA	no	0	Unknown	Unknown	1	0	0	0	1	0	0	1	NA	0	0	1	0	0	0	0	NA	NA	-2.45	NA	yes	++	no	NA	5	cotrimoxazole be0z1lpe0icilli0 ge0tamici0	2	first first first	1	3	0	0	0	3	3	1
670	RD0083	2014	0	yes	NA	female	10	NA	14	no	1	Reactive	Exposed	1	1	0	0	0	1	1	1	NA	0	0	NA	NA	NA	NA	NA	NA	-4.65	-5.21	-3.52	no	none	no	NA	NA	cotrimoxazole ceftriaxo0e metro0idazole	3	first second first	1	2	1	1	0	3	3	1
671	RD0059	2014	0	no	0	male	30	8	NA	no	0	Unknown	Unknown	1	0	0	0	1	0	1	0	NA	0	0	1	0	0	0	0	NA	NA	-4.06	NA	yes	+	no	NA	5	cotrimoxazole chloramphe0icol ge0tamici0	2	first first first	1	3	0	0	0	3	3	1
672	RD1223	2015	0	yes	NA	male	52	NA	14	no	1	Reactive	Reactive	1	0	0	1	0	1	0	0	0	0	1	1	0	0	0	1	14	-5.66	-4.7	-2.24	yes	+++	NA	missed	5	cotrimoxazole be0z1lpe0icilli0 chloramphe0icol ge0tamici0	5	first first first first	1	4	0	0	0	4	greater than 4 compounds	1
673	RD0443	2015	0	yes	NA	male	52	NA	14	no	0	Unknown	Unknown	0	0	0	0	1	0	0	0	NA	0	0	0	0	0	0	0	14	-5.66	-4.7	-2.24	yes	+++	no	NA	5	cotrimoxazole chloramphe0icol ge0tamici0 metro0idazole	0	first first first first	1	4	0	0	0	4	greater than 4 compounds	1
674	RD0620	2016	NA	no	0	female	28	6	NA	no	0	Unknown	Unknown	1	0	0	0	1	0	1	0	NA	0	0	0	0	0	0	0	NA	NA	-2.62	NA	yes	+++	no	complete	5	cotrimoxazole chloramphe0icol ge0tamici0	1	first first first	1	3	0	0	0	3	3	1
675	RD0879	2012	0	yes	NA	female	26	NA	0.5	no	0	Unknown	Unknown	0	0	0	0	1	0	1	1	NA	0	0	0	0	0	0	0	NA	-3.73	NA	NA	yes	+	no	complete	5	chloramphe0icol ge0tamici0	2	first first	1	2	0	0	0	2	2	0
676	RD0855	2013	0	no	0	male	35	9	NA	no	0	Unknown	Unknown	0	0	0	0	1	0	1	0	NA	0	1	0	0	0	0	0	NA	-4.21	-2.71	-0.37	yes	++	no	complete	5	cotrimoxazole chloramphe0icol ge0tamici0 metro0idazole	2	first first first first	1	4	0	0	0	4	greater than 4 compounds	1
677	RD1353	2014	NA	no	0	male	4	15	NA	no	0	Unknown	Unknown	0	0	0	0	1	NA	NA	NA	NA	NA	NA	NA	NA	NA	NA	NA	7	-4.28	-5.74	-4.06	no	none	NA	NA	NA	cotrimoxazole chloramphe0icol ge0tamici0	0	first first first	1	3	0	0	0	3	3	1
678	RD0476	2014	NA	no	0	male	4	15	NA	no	0	Unknown	Unknown	0	0	0	0	1	0	1	0	NA	0	0	1	0	0	0	0	7	-4.28	NA	NA	no	none	no	missed	5	cotrimoxazole cefotaxmie chloramphe0icol ge0tamici0	2	first second first first	1	3	1	1	0	4	greater than 4 compounds	1
679	RD0232	2015	0	no	0	male	25	7	NA	no	1	Reactive	Reactive	1	0	0	1	0	0	1	1	NA	0	1	1	0	0	0	0	NA	-2.88	-3.72	-3.28	yes	++	no	complete	5	cotrimoxazole be0z1lpe0icilli0 ge0tamici0	5	first first first	1	3	0	0	0	3	3	1
680	RD0054	2012	0	no	0	male	40	7	NA	no	1	Reactive	Reactive	1	0	0	1	0	0	0	0	NA	0	0	1	0	0	0	0	NA	-4.8	-5.26	-4.36	no	none	no	complete	5	cotrimoxazole chloramphe0icol ge0tamici0	2	first first first	1	3	0	0	0	3	3	1
681	RD0146	2012	0	no	0	female	22	9	NA	no	0	Unknown	Unknown	1	0	0	0	1	0	1	0	NA	0	0	1	0	0	0	0	NA	NA	-1.76	NA	yes	+++	no	complete	5	cotrimoxazole chloramphe0icol ge0tamici0	2	first first first	1	3	0	0	0	3	3	1
682	RD0355	2014	0	no	0	female	19	12	NA	no	0	Unknown	Unknown	0	0	0	0	1	NA	NA	NA	NA	NA	NA	NA	NA	NA	NA	NA	11	-0.58	-2.45	-3.01	no	none	no	NA	NA	cotrimoxazole chloramphe0icol ge0tamici0	0	first first first	1	3	0	0	0	3	3	1
683	RD1118	2014	0	no	0	female	19	12	NA	no	0	Unknown	Unknown	0	0	0	0	1	0	0	0	0	0	0	0	0	1	0	0	11	-0.58	-2.45	-3.01	no	none	yes	missed	5	cotrimoxazole chloramphe0icol ge0tamici0	2	first first first	1	3	0	0	0	3	3	1
684	RD0808	2015	0	no	0	male	20	6	NA	no	0	Unknown	Unknown	0	0	0	0	1	0	0	1	NA	0	0	0	0	0	0	0	NA	NA	-3.94	NA	yes	++	no	complete	5	chloramphe0icol cotrimoxazole ge0tamici0	1	first first first	1	3	0	0	0	3	3	1
685	RD0551	2015	0	no	0	female	19	6	NA	no	0	Unknown	Unknown	0	0	0	0	1	0	0	1	NA	0	1	1	0	NA	NA	0	NA	NA	-2.93	NA	yes	+	no	missed	5	cotrimoxazole chloramphe0icol ge0tamici0	3	first first first	1	3	0	0	0	3	3	1
686	RD0719	2015	0	no	0	female	13	11	NA	no	0	Unknown	Unknown	1	0	0	0	1	1	0	1	NA	0	1	0	0	0	0	0	NA	NA	-4.51	NA	no	none	no	NA	5	cotrimoxazole ceftriaxo0e chloramphe0icol ge0tamici0	3	first second first first	1	3	1	1	0	4	greater than 4 compounds	1
687	RD1018	2015	0	no	0	female	13	11	NA	no	0	Non-reactive	Non-reactive	1	0	1	0	0	0	0	0	0	0	0	0	0	0	0	0	10.10000038	-3.72	-4.57	-3.7	no	none	NA	complete	5	cotrimoxazole chloramphe0icol ge0tamici0	0	first first first	1	3	0	0	0	3	3	1
688	RD1426	2018	1	no	0	male	6	1	NA	no	0	Unknown	Unknown	0	0	0	0	1	NA	NA	NA	NA	NA	NA	NA	NA	NA	NA	NA	11.5	1.66	-2.51	-4.57	no	none	NA	NA	NA	be0z1lpe0icilli0 ceftriaxo0e ge0tamici0 other	0	first second first other	1	2	1	1	1	3	3	0
689	RD0983	2021	1	yes	NA	female	7	NA	0.5	yes	1	Reactive	Exposed	1	1	0	0	0	0	1	1	NA	0	1	1	NA	NA	NA	NA	8.5	-2.15	-5	-5.22	no	none	NA	complete	5	cotrimoxazole ceftriaxo0e chloramphe0icol ge0tamici0	4	first second first first	1	3	1	1	0	4	greater than 4 compounds	1
690	RD0193	2012	0	no	0	male	24	6	NA	no	0	Unknown	Unknown	0	0	0	0	1	0	0	0	NA	0	0	1	0	0	0	0	13	-3.97	-3.44	-2.04	yes	++	no	complete	5	cotrimoxazole chloramphe0icol ge0tamici0	1	first first first	1	3	0	0	0	3	3	1
691	RD0397	2012	0	yes	NA	female	20	NA	2	no	0	Unknown	Unknown	0	0	0	0	1	0	1	0	NA	0	1	1	0	0	0	0	12	-3.22	-3.1	-1.94	yes	+	no	complete	5	cotrimoxazole ceftriaxo0e chloramphe0icol ge0tamici0	3	first second first first	1	3	1	1	0	4	greater than 4 compounds	1
692	RD0713	2013	0	no	0	female	15	7	NA	no	0	Unknown	Unknown	0	0	0	0	1	0	1	1	NA	0	1	0	0	0	0	0	11	NA	-2.35	NA	no	none	no	complete	5	cotrimoxazole ceftriaxo0e	3	first second	1	1	1	1	0	2	2	1
693	RD0942	2016	0	yes	NA	female	15	NA	2	yes	1	Reactive	Exposed	1	1	0	0	0	1	1	0	NA	1	0	1	1	0	0	0	NA	NA	-5.13	NA	no	none	no	complete	3	cotrimoxazole amikaci0 ceftriaxo0e ge0tamici0	6	first second second first	1	2	1	2	0	4	greater than 4 compounds	1
694	RD0214	2016	0	no	0	male	22	8	NA	no	0	Unknown	Unknown	1	0	0	0	1	1	0	1	NA	0	0	1	0	0	0	1	NA	NA	-4.57	NA	yes	+++	no	NA	NA	cotrimoxazole chloramphe0icol ge0tamici0	4	first first first	1	3	0	0	0	3	3	1
695	RD1384	2017	NA	yes	NA	male	38	NA	7	yes	0	Non-reactive	Non-reactive	1	0	1	0	0	0	1	1	0	0	1	1	0	0	0	0	11.5	-8.5	-7.57	-6.38	yes	++	NA	complete	5	be0z1lpe0icilli0 ge0tamici0	4	first first	1	2	0	0	0	2	2	0
696	RD1284	2018	NA	no	0	female	33	3	NA	no	1	Reactive	Reactive	1	0	0	1	0	0	0	1	0	0	0	0	0	0	0	1	11.30000019	-3.54	-4.2	-3.02	no	none	NA	missed	5	amikaci0 ceftriaxo0e other	3	second second other	0	0	1	2	1	2	2	0
697	RD0164	2012	0	no	0	female	24	7	NA	no	0	Unknown	Unknown	0	0	0	0	1	0	1	1	NA	0	NA	0	0	0	0	0	NA	-1.47	-1.83	-1.44	yes	++	no	complete	5	cotrimoxazole chloramphe0icol ge0tamici0	2	first first first	1	3	0	0	0	3	3	1
698	RD0408	2013	0	no	0	male	24	8	NA	no	0	Unknown	Unknown	0	0	0	0	1	0	1	0	NA	0	0	0	0	0	0	0	NA	NA	-4.15	NA	no	none	no	complete	5	cotrimoxazole be0z1lpe0icilli0 ge0tamici0	1	first first first	1	3	0	0	0	3	3	1
699	RD0668	2013	0	no	0	female	17	5	NA	no	0	Unknown	Unknown	0	0	0	0	1	NA	1	1	NA	NA	0	0	0	0	0	0	NA	-2.69	-2.06	-1	yes	++	NA	complete	5	cotrimoxazole chloramphe0icol ge0tamici0	2	first first first	1	3	0	0	0	3	3	1
700	RD0282	2014	1	no	0	male	6	6	NA	no	0	Unknown	Unknown	0	0	0	0	1	1	0	1	NA	0	0	0	0	0	0	0	NA	NA	-4.87	NA	no	none	no	missed	NA	cotrimoxazole chloramphe0icol ge0tamici0	2	first first first	1	3	0	0	0	3	3	1
701	RD1381	2014	NA	yes	NA	male	27	NA	2	no	0	Unknown	Unknown	0	0	0	0	1	NA	NA	NA	NA	NA	NA	NA	NA	NA	NA	NA	NA	NA	-5.44	NA	yes	++	NA	NA	NA	cotrimoxazole be0z1lpe0icilli0 ge0tamici0 other	0	first first first other	1	3	0	0	1	3	3	1
702	RD1227	2014	1	no	0	male	6	6	NA	no	0	Unknown	Unknown	0	0	0	0	1	0	1	0	0	1	1	1	0	0	0	0	NA	NA	-4.66	NA	no	none	yes	complete	5	cotrimoxazole chloramphe0icol ge0tamici0	5	first first first	1	3	0	0	0	3	3	1
703	RD0740	2014	NA	yes	NA	male	27	NA	2	no	0	Unknown	Unknown	0	0	0	0	1	1	1	1	NA	1	0	1	0	0	0	1	NA	NA	-5.71	NA	yes	++	no	complete	4	cotrimoxazole chloramphe0icol ge0tamici0	7	first first first	1	3	0	0	0	3	3	1
704	RD0829	2016	NA	no	0	male	23	10	NA	no	0	Unknown	Unknown	1	0	0	0	1	0	0	1	NA	0	1	0	0	0	0	1	NA	NA	-4.25	NA	yes	++	no	NA	5	cotrimoxazole chloramphe0icol ge0tamici0	3	first first first	1	3	0	0	0	3	3	1
705	RD1155	2018	0	no	0	female	108	5	NA	no	0	Unknown	Unknown	0	0	0	0	1	0	1	0	0	0	1	0	0	NA	NA	NA	12.19999981	NA	-5.96	NA	no	none	NA	missed	5	be0z1lpe0icilli0 ge0tamici0 other	2	first first other	1	2	0	0	1	2	2	0
706	RD0882	2012	0	no	0	female	34	8	NA	no	0	Unknown	Unknown	1	0	0	0	1	0	1	0	NA	0	0	1	0	0	0	0	NA	NA	-1.21	NA	yes	+++	no	NA	5	cotrimoxazole chloramphe0icol ge0tamici0	2	first first first	1	3	0	0	0	3	3	1
707	RD0524	2012	NA	no	0	female	11	8	NA	no	0	Unknown	Unknown	0	0	0	0	1	0	1	0	NA	0	0	0	0	0	0	0	NA	-3.48	-3.63	-2.21	yes	+	no	complete	5	cotrimoxazole chloramphe0icol ge0tamici0	1	first first first	1	3	0	0	0	3	3	1
708	RD0726	2012	0	no	0	male	24	4	NA	no	0	Unknown	Unknown	0	0	0	0	1	0	0	0	NA	0	0	0	0	0	0	0	NA	NA	-3.61	NA	yes	++	no	NA	5	cotrimoxazole chloramphe0icol ge0tamici0	0	first first first	1	3	0	0	0	3	3	1
709	RD0571	2013	0	yes	NA	male	12	NA	5	no	0	Unknown	Unknown	0	0	0	0	1	NA	NA	NA	NA	NA	NA	NA	NA	NA	NA	NA	NA	-2.42	-2.02	-1.08	yes	+++	NA	NA	NA	cotrimoxazole chloramphe0icol ge0tamici0	0	first first first	1	3	0	0	0	3	3	1
710	RD0581	2013	1	no	0	female	13	7	NA	no	0	Unknown	Unknown	0	0	0	0	1	NA	NA	NA	NA	NA	NA	NA	NA	NA	NA	NA	NA	-3.13	-4.24	-3.68	NA	NA	NA	NA	NA	cotrimoxazole chloramphe0icol ge0tamici0	0	first first first	1	3	0	0	0	3	3	1
711	RD0469	2014	1	no	0	male	13	10	NA	no	0	Unknown	Unknown	1	0	0	0	1	0	1	0	NA	0	1	1	0	0	0	0	NA	NA	-3.76	NA	no	none	no	complete	5	cotrimoxazole ceftriaxo0e chloramphe0icol ge0tamici0	3	first second first first	1	3	1	1	0	4	greater than 4 compounds	1
712	RD1414	2017	NA	yes	NA	male	9	NA	7	no	0	Unknown	Unknown	0	0	0	0	1	NA	NA	NA	NA	NA	NA	NA	NA	NA	NA	NA	10.5	-4.13	-4.71	-3.44	no	none	NA	NA	NA	be0z1lpe0icilli0 ceftriaxo0e ge0tamici0 other	0	first second first other	1	2	1	1	1	3	3	0
713	RD0957	2018	0	no	0	male	32	4	NA	no	0	Non-reactive	Non-reactive	1	0	1	0	0	0	1	0	0	0	0	0	0	0	0	0	12	-4.09	-3.33	-1.5	no	none	no	NA	3	be0z1lpe0icilli0 ge0tamici0 other	2	first first other	1	2	0	0	1	2	2	0
714	RD1091	2019	NA	yes	NA	male	23	NA	0.5	no	0	Non-reactive	Non-reactive	1	0	1	0	0	0	0	0	0	0	0	0	0	0	0	1	13	-2.65	-3	-2.35	yes	+++	NA	NA	5	cotrimoxazole amoxicilli0 ceftriaxo0e chloramphe0icol ge0tamici0 metro0idazole	1	first first second first first first	1	5	1	1	0	6	greater than 4 compounds	1
715	RD0515	2012	NA	no	0	male	56	5	NA	no	0	Unknown	Unknown	1	0	0	0	1	0	0	1	NA	0	0	0	0	0	0	0	NA	NA	-3.37	NA	yes	++	no	complete	5	cotrimoxazole amoxicilli0	1	first first	1	2	0	0	0	2	2	1
716	RD0853	2013	0	yes	NA	male	13	NA	1	no	0	Unknown	Unknown	0	0	0	0	1	0	0	1	NA	0	1	0	0	0	0	0	NA	NA	-4.04	NA	yes	++	no	NA	5	chloramphe0icol ge0tamici0 metro0idazole	2	first first first	1	3	0	0	0	3	3	0
717	RD0909	2014	0	no	0	female	31	8	NA	yes	1	Reactive	Reactive	1	0	0	1	0	0	1	1	NA	0	1	1	0	0	0	0	15	NA	-1.68	NA	yes	+++	no	NA	5	cotrimoxazole chloramphe0icol ge0tamici0	5	first first first	1	3	0	0	0	3	3	1
718	RD0090	2015	1	no	0	male	16	3	NA	no	0	Unknown	Unknown	0	0	0	0	1	0	1	0	NA	0	0	1	0	0	0	0	NA	NA	-4.06	NA	no	none	no	complete	5	cotrimoxazole be0z1lpe0icilli0 ceftriaxo0e metro0idazole	2	first first second first	1	3	1	1	0	4	greater than 4 compounds	1
719	RD0233	2015	NA	no	0	male	27	3	NA	no	0	Unknown	Unknown	0	0	0	0	1	0	1	1	NA	0	0	1	0	0	0	0	NA	-1.74	-2.73	-2.61	yes	+++	no	complete	5	cotrimoxazole chloramphe0icol ge0tamici0	3	first first first	1	3	0	0	0	3	3	1
720	RD1105	2015	NA	no	0	male	27	3	NA	no	0	Non-reactive	Non-reactive	1	0	1	0	0	0	1	0	0	0	0	0	0	0	0	1	13.5	-1.74	-2.91	-2.9	yes	+++	NA	complete	NA	cotrimoxazole chloramphe0icol ge0tamici0	2	first first first	1	3	0	0	0	3	3	1
721	RD0797	2016	0	no	0	female	6	12	NA	no	0	Unknown	Unknown	1	0	0	0	1	1	1	0	NA	0	0	0	1	1	1	0	NA	NA	-6.08	NA	no	none	no	NA	5	cotrimoxazole chloramphe0icol ge0tamici0	5	first first first	1	3	0	0	0	3	3	1
722	RD1056	2017	0	no	1	female	13	NA	NA	no	0	Non-reactive	Non-reactive	1	0	1	0	0	0	NA	NA	NA	0	NA	1	NA	NA	NA	NA	11	-0.28	-2.14	-2.83	yes	++	NA	NA	5	be0z1lpe0icilli0 ge0tamici0 other	1	first first other	1	2	0	0	1	2	2	0
723	RD0087	2012	0	yes	NA	male	19	NA	2	no	0	Unknown	Unknown	0	0	0	0	1	0	1	1	NA	0	1	1	0	0	0	0	14	-2.62	-3.28	-2.9	no	none	no	complete	5	cotrimoxazole chloramphe0icol ge0tamici0	4	first first first	1	3	0	0	0	3	3	1
724	RD0815	2014	NA	no	0	male	25	7	NA	no	0	Unknown	Unknown	0	0	0	0	1	NA	NA	NA	NA	NA	NA	NA	NA	NA	NA	NA	12	NA	-4.03	NA	yes	+	no	NA	NA	cotrimoxazole chloramphe0icol ge0tamici0	0	first first first	1	3	0	0	0	3	3	1
725	RD1114	2014	NA	no	0	male	25	7	NA	no	0	Non-reactive	Non-reactive	1	0	1	0	0	0	1	0	0	0	0	1	1	0	0	0	12	-2.4	-3.61	-3.44	yes	+	NA	missed	5	cotrimoxazole ceftriaxo0e chloramphe0icol ge0tamici0	3	first second first first	1	3	1	1	0	4	greater than 4 compounds	1
726	RD0627	2012	1	yes	NA	male	9	NA	4	no	1	Reactive	Exposed	1	1	0	0	0	0	1	0	NA	0	0	1	0	0	0	0	NA	-5.34	-6.67	-5.87	no	none	no	complete	5	cotrimoxazole ceftriaxo0e ciprofloxaci0	2	first second second	1	1	1	2	0	3	3	1
727	RD0064	2014	NA	no	0	female	27	6	NA	no	0	Unknown	Unknown	1	0	0	0	1	0	0	0	NA	0	0	1	0	0	0	0	NA	NA	-2.59	NA	no	none	no	complete	5	cotrimoxazole ceftriaxo0e chloramphe0icol ge0tamici0	1	first second first first	1	3	1	1	0	4	greater than 4 compounds	1
728	RD0386	2014	1	yes	NA	male	36	NA	4	no	0	Unknown	Unknown	0	0	0	0	1	1	0	1	NA	0	0	0	0	0	0	0	NA	NA	-2.7	NA	yes	+++	no	complete	5	cotrimoxazole ceftriaxo0e chloramphe0icol ge0tamici0 metro0idazole	2	first second first first first	1	4	1	1	0	5	greater than 4 compounds	1
729	RD0108	2015	0	no	0	female	28	12	NA	no	0	Unknown	Unknown	0	0	0	0	1	0	1	1	NA	0	0	0	0	0	0	1	NA	-2.07	-0.99	0.24	yes	+++	no	complete	5	cotrimoxazole chloramphe0icol ge0tamici0	3	first first first	1	3	0	0	0	3	3	1
730	RD0988	2015	0	no	0	female	28	12	NA	no	1	Reactive	Reactive	1	0	0	1	0	1	1	1	0	1	1	1	1	1	0	0	13.5	-2.07	-0.94	0.3	yes	+++	NA	NA	4	cotrimoxazole ceftriaxo0e metro0idazole	10	first second first	1	2	1	1	0	3	3	1
731	RD1489	2017	NA	yes	NA	male	8	NA	3	no	0	Non-reactive	Non-reactive	1	0	1	0	0	0	1	1	0	0	0	1	0	0	0	0	12.5	-2.91	-4.48	-4.08	no	none	NA	complete	NA	be0z1lpe0icilli0 ge0tamici0 other	3	first first other	1	2	0	0	1	2	2	0
732	RD1472	2019	NA	no	0	female	156	4	NA	no	0	Non-reactive	Non-reactive	1	0	1	0	0	0	1	0	0	0	0	0	0	1	0	0	12.30000019	NA	NA	NA	no	none	NA	NA	5	be0z1lpe0icilli0 ge0tamici0	2	first first	1	2	0	0	0	2	2	0
733	RD0656	2012	0	yes	NA	female	9	NA	2	no	1	Reactive	Exposed	1	1	0	0	0	0	0	0	NA	0	1	1	0	0	0	0	NA	-0.47	-1.66	-1.89	yes	++	no	complete	5	cotrimoxazole ceftriaxo0e chloramphe0icol ge0tamici0	2	first second first first	1	3	1	1	0	4	greater than 4 compounds	1
734	RD0433	2013	1	yes	NA	male	16	NA	3	no	0	Unknown	Unknown	0	0	0	0	1	NA	0	0	NA	NA	0	0	0	0	0	0	NA	-2.4	-4.1	-4.3	yes	++	no	complete	5	cotrimoxazole ceftriaxo0e chloramphe0icol ge0tamici0 metro0idazole	0	first second first first first	1	4	1	1	0	5	greater than 4 compounds	1
735	RD0018	2014	NA	no	0	female	51	8	NA	no	0	Unknown	Unknown	0	0	0	0	1	NA	NA	NA	NA	NA	NA	NA	NA	NA	NA	NA	NA	NA	-1.18	NA	NA	NA	no	NA	NA	cotrimoxazole ceftriaxo0e chloramphe0icol ge0tamici0 metro0idazole	0	first second first first first	1	4	1	1	0	5	greater than 4 compounds	1
736	RD0591	2014	1	no	0	male	9	5	NA	no	0	Unknown	Unknown	0	0	0	0	1	NA	NA	NA	NA	NA	NA	NA	NA	NA	NA	NA	NA	NA	-4.8	NA	no	none	NA	NA	NA	cotrimoxazole chloramphe0icol ge0tamici0	0	first first first	1	3	0	0	0	3	3	1
737	RD1028	2014	NA	no	0	female	51	8	NA	no	0	Non-reactive	Non-reactive	1	0	1	0	0	0	1	0	0	0	0	1	0	1	0	0	16.5	-2.66	-1.3	0.48	NA	NA	NA	complete	5	be0z1lpe0icilli0 ge0tamici0 other	3	first first other	1	2	0	0	1	2	2	0
738	RD0190	2015	0	no	0	male	18	4	NA	no	0	Unknown	Unknown	0	0	0	0	1	0	1	1	NA	0	0	1	0	0	0	0	12	-3.06	-2.8	-1.86	yes	+++	no	complete	5	cotrimoxazole chloramphe0icol ge0tamici0	3	first first first	1	3	0	0	0	3	3	1
739	RD1052	2019	1	no	1	female	32	NA	NA	no	0	Non-reactive	Non-reactive	1	0	1	0	0	0	1	0	0	1	0	1	1	0	0	1	10	-8.33	-6.79	NA	no	none	NA	complete	NA	be0z1lpe0icilli0 ge0tamici0	5	first first	1	2	0	0	0	2	2	0
740	RD0376	2012	1	yes	NA	female	10	NA	9	no	0	Unknown	Unknown	0	0	0	0	1	1	0	1	NA	0	1	0	0	0	0	1	NA	NA	-3.87	NA	no	none	no	complete	4	cotrimoxazole be0z1lpe0icilli0 ceftriaxo0e chloramphe0icol ge0tamici0	5	first first second first first	1	4	1	1	0	5	greater than 4 compounds	1
741	RD0226	2012	0	yes	NA	female	8	NA	6	no	0	Unknown	Unknown	0	0	0	0	1	1	1	1	NA	0	0	0	0	0	0	0	NA	NA	-3.3	NA	yes	+	no	complete	5	cotrimoxazole chloramphe0icol ge0tamici0	3	first first first	1	3	0	0	0	3	3	1
742	RD0067	2012	NA	no	0	female	24	10	NA	no	0	Unknown	Unknown	0	0	0	0	1	0	0	1	NA	0	1	1	0	0	0	0	NA	-3.02	-2.68	-1.41	yes	++	no	complete	5	cotrimoxazole	3	first	1	1	0	0	0	1	1	1
743	RD1347	2021	0	yes	NA	female	24	NA	1	no	0	Unknown	Unknown	0	0	0	0	1	NA	NA	NA	NA	NA	NA	NA	NA	NA	NA	NA	11.39999962	NA	-2.43	NA	no	none	NA	NA	NA	cotrimoxazole chloramphe0icol ge0tamici0	0	first first first	1	3	0	0	0	3	3	1
744	RD0275	2012	1	no	0	female	16	13	NA	no	0	Unknown	Unknown	1	0	0	0	1	0	0	1	NA	0	0	0	0	0	0	0	13	-0.93	-1.35	-1.28	yes	+++	no	missed	5	cotrimoxazole chloramphe0icol ge0tamici0	1	first first first	1	3	0	0	0	3	3	1
745	RD0487	2013	0	no	0	male	14	13	NA	no	0	Unknown	Unknown	0	0	0	0	1	0	0	1	NA	0	0	1	0	0	0	0	10	-2.84	-5.56	-6.23	no	none	no	complete	5	cotrimoxazole chloramphe0icol ge0tamici0	2	first first first	1	3	0	0	0	3	3	1
746	RD0700	2014	0	no	0	female	113	6	NA	no	0	Unknown	Unknown	1	0	0	0	1	NA	0	1	NA	NA	0	NA	0	NA	NA	0	14	-3.37	-3.36	-1.53	yes	+++	no	NA	NA	cotrimoxazole chloramphe0icol ge0tamici0 metro0idazole other	1	first first first first other	1	4	0	0	1	4	greater than 4 compounds	1
747	RD1136	2015	0	yes	NA	female	13	NA	7	no	1	Reactive	Exposed	1	1	0	0	0	0	1	0	0	0	1	0	0	0	0	0	8.899999619	-3.64	-5.21	-4.79	yes	+	NA	missed	5	cotrimoxazole ceftriaxo0e	2	first second	1	1	1	1	0	2	2	1
748	RD0053	2015	0	yes	NA	female	13	NA	7	no	0	Unknown	Unknown	1	0	0	0	1	0	0	0	NA	0	0	0	0	NA	NA	1	NA	NA	-5.33	NA	yes	+	no	complete	5	cotrimoxazole ceftriaxo0e	1	first second	1	1	1	1	0	2	2	1
749	RD1270	2017	NA	no	0	male	11	8	NA	no	1	Reactive	Exposed	1	1	0	0	0	0	1	0	0	0	0	0	0	0	0	0	10	-5.39	-5.34	-3.59	no	none	NA	complete	5	cotrimoxazole be0z1lpe0icilli0 ge0tamici0	1	first first first	1	3	0	0	0	3	3	1
750	RD1504	2018	NA	no	0	male	15	4	NA	no	1	Reactive	Exposed	1	1	0	0	0	1	0	0	0	NA	1	0	0	0	0	0	12.5	-2.83	-2.18	-1.12	yes	++	no	complete	1	amoxicilli0 other	3	first other	1	1	0	0	1	1	1	0
751	RD1198	2021	0	no	0	male	15	3	NA	no	0	Unknown	Unknown	0	0	0	0	1	0	1	1	0	0	0	1	1	0	0	0	11.30000019	0.41	-2.07	-3.09	yes	++	yes	missed	5	cotrimoxazole be0z1lpe0icilli0 chloramphe0icol ge0tamici0	5	first first first first	1	4	0	0	0	4	greater than 4 compounds	1
752	RD0280	2012	0	yes	NA	male	13	NA	0.5	no	0	Unknown	Unknown	0	0	0	0	1	1	0	1	NA	0	0	0	0	0	0	0	10	-6.15	NA	NA	no	none	no	complete	5	chloramphe0icol ge0tamici0	2	first first	1	2	0	0	0	2	2	0
753	RD0039	2012	NA	no	0	female	45	9	NA	no	0	Unknown	Unknown	0	0	0	0	1	0	1	1	NA	0	1	0	0	0	0	0	NA	NA	-3.36	NA	yes	+++	no	complete	5	cotrimoxazole amoxicilli0	3	first first	1	2	0	0	0	2	2	1
754	RD0360	2013	1	no	0	female	12	4	NA	no	0	Unknown	Unknown	1	0	0	0	1	1	1	1	NA	0	0	0	0	0	0	0	NA	NA	-3.75	NA	no	none	yes	complete	5	cotrimoxazole metro0idazole	4	first first	1	2	0	0	0	2	2	1
755	RD1251	2014	NA	no	0	female	10	8	NA	no	0	Non-reactive	Non-reactive	1	0	1	0	0	0	0	0	0	0	0	NA	NA	1	NA	NA	12.30000019	-1	-1.12	-0.81	yes	++	NA	NA	NA	be0z1lpe0icilli0 ge0tamici0	1	first first	1	2	0	0	0	2	2	0
756	RD0993	2014	NA	no	0	female	53	5	NA	no	0	Non-reactive	Non-reactive	1	0	1	0	0	0	0	0	0	0	0	0	0	0	0	0	14.5	-4.52	-2.26	0.95	yes	++	NA	complete	5	cotrimoxazole chloramphe0icol ge0tamici0	0	first first first	1	3	0	0	0	3	3	1
757	RD0780	2014	NA	no	0	female	53	5	NA	no	0	Unknown	Unknown	0	0	0	0	1	NA	NA	NA	NA	NA	NA	NA	NA	NA	NA	NA	NA	NA	-2.24	NA	yes	++	no	NA	NA	cotrimoxazole	0	first	1	1	0	0	0	1	1	1
758	RD0340	2014	0	no	0	female	8	13	NA	no	0	Unknown	Unknown	1	0	0	0	1	0	1	1	NA	0	1	0	0	0	0	0	NA	-0.33	-2.36	-2.95	yes	++	no	NA	5	cotrimoxazole amoxicilli0 chloramphe0icol ge0tamici0	3	first first first first	1	4	0	0	0	4	greater than 4 compounds	1
759	RD0830	2014	NA	no	0	female	10	8	NA	no	0	Unknown	Unknown	0	0	0	0	1	NA	NA	NA	NA	NA	NA	NA	NA	NA	NA	NA	NA	-1	-1.47	-1.28	yes	++	no	NA	NA	cotrimoxazole ceftriaxo0e chloramphe0icol ge0tamici0	0	first second first first	1	3	1	1	0	4	greater than 4 compounds	1
760	RD0464	2015	0	no	0	male	27	5	NA	no	0	Unknown	Unknown	0	0	0	0	1	0	0	0	NA	0	0	1	0	0	0	0	NA	NA	-5.07	NA	yes	++	no	complete	5	cotrimoxazole chloramphe0icol ge0tamici0	1	first first first	1	3	0	0	0	3	3	1
761	RD1409	2017	0	no	0	female	168	6	NA	no	0	Unknown	Unknown	0	0	0	0	1	NA	NA	NA	NA	NA	NA	NA	NA	NA	NA	NA	10.80000019	-4.71	NA	-5.33	no	none	NA	NA	NA	be0z1lpe0icilli0 ge0tamici0 other	0	first first other	1	2	0	0	1	2	2	0
762	RD0242	2012	0	yes	NA	male	24	NA	3	no	0	Unknown	Unknown	0	0	0	0	1	0	1	1	NA	0	0	0	0	0	0	0	9	-6.59	-6.36	-5.21	yes	++	no	complete	5	cotrimoxazole amoxicilli0 ceftriaxo0e	2	first first second	1	2	1	1	0	3	3	1
763	RD0377	2013	0	no	0	female	15	12	NA	no	0	Unknown	Unknown	0	0	0	0	1	NA	0	1	NA	NA	1	1	0	0	0	0	12	-3.11	-2.82	-1.65	yes	++	no	complete	5	cotrimoxazole chloramphe0icol ge0tamici0	3	first first first	1	3	0	0	0	3	3	1
764	RD0600	2014	0	no	0	male	19	4	NA	no	0	Unknown	Unknown	0	0	0	0	1	NA	NA	NA	NA	NA	NA	NA	NA	NA	NA	NA	NA	NA	-4.68	NA	yes	++	NA	NA	NA	cotrimoxazole be0z1lpe0icilli0 chloramphe0icol ge0tamici0	0	first first first first	1	4	0	0	0	4	greater than 4 compounds	1
765	RD1351	2017	0	no	0	female	28	4	NA	no	0	Non-reactive	Non-reactive	1	0	1	0	0	0	1	1	0	0	0	0	0	1	0	0	14.5	-1.92	-0.69	0.52	yes	++	NA	missed	5	be0z1lpe0icilli0 ceftriaxo0e ge0tamici0 other	3	first second first other	1	2	1	1	1	3	3	0
766	RD0725	2012	0	no	0	male	14	7	NA	no	0	Unknown	Unknown	1	0	0	0	1	0	1	1	NA	0	1	1	0	0	0	0	10	-3.65	-5	-4.8	yes	+	no	complete	5	cotrimoxazole chloramphe0icol ge0tamici0	4	first first first	1	3	0	0	0	3	3	1
767	RD0835	2012	0	no	0	male	8	7	NA	no	0	Unknown	Unknown	1	0	0	0	1	1	1	1	NA	0	1	0	0	0	0	0	NA	NA	-4.81	NA	no	none	no	complete	5	cotrimoxazole be0z1lpe0icilli0 ge0tamici0	4	first first first	1	3	0	0	0	3	3	1
768	RD0474	2014	1	yes	NA	female	26	NA	4	no	1	Reactive	Reactive	1	0	0	1	0	1	1	1	NA	0	0	1	1	0	0	0	11	NA	-4.14	NA	yes	++	no	complete	5	cotrimoxazole ceftriaxo0e chloramphe0icol ge0tamici0 metro0idazole	6	first second first first first	1	4	1	1	0	5	greater than 4 compounds	1
769	RD0056	2015	0	no	0	male	25	8	NA	no	0	Unknown	Unknown	1	0	0	0	1	0	1	1	NA	0	1	0	0	0	0	0	NA	NA	-3.06	NA	yes	++	no	complete	5	cotrimoxazole amoxicilli0 chloramphe0icol	3	first first first	1	3	0	0	0	3	3	1
770	RD0061	2015	0	no	0	male	25	8	NA	no	0	Unknown	Unknown	1	0	0	0	1	0	1	0	NA	0	1	0	0	0	1	0	NA	NA	-3.06	NA	yes	++	no	complete	5	cotrimoxazole amoxicilli0 chloramphe0icol ge0tamici0	3	first first first first	1	4	0	0	0	4	greater than 4 compounds	1
771	RD0662	2015	1	no	0	female	16	7	NA	no	0	Unknown	Unknown	0	0	0	0	1	NA	1	1	NA	0	0	0	1	0	0	0	NA	NA	-3.23	NA	yes	++	no	complete	5	cotrimoxazole be0z1lpe0icilli0 chloramphe0icol ge0tamici0	3	first first first first	1	4	0	0	0	4	greater than 4 compounds	1
772	RD0273	2016	0	yes	NA	female	15	NA	2	no	0	Unknown	Unknown	1	0	0	0	1	0	0	0	NA	0	0	1	0	0	0	0	NA	NA	-2.26	NA	yes	+++	no	complete	5	cotrimoxazole chloramphe0icol ge0tamici0 metro0idazole	1	first first first first	1	4	0	0	0	4	greater than 4 compounds	1
773	RD1400	2019	NA	no	0	female	13	2	NA	yes	0	Unknown	Unknown	0	0	0	0	1	NA	NA	NA	NA	NA	NA	NA	NA	NA	NA	NA	12.80000019	-4.16	-3.93	-2.21	no	none	NA	NA	NA	be0z1lpe0icilli0 ge0tamici0	0	first first	1	2	0	0	0	2	2	0
774	RD0943	2014	0	yes	NA	female	26	NA	6	yes	1	Reactive	Reactive	1	0	0	1	0	0	0	0	NA	0	1	0	0	0	0	0	13	-1.63	-1.52	-0.87	yes	+++	no	complete	5	cotrimoxazole chloramphe0icol ge0tamici0	2	first first first	1	3	0	0	0	3	3	1
775	RD0681	2016	NA	no	0	female	27	7	NA	no	0	Unknown	Unknown	0	0	0	0	1	0	1	1	NA	0	1	0	0	0	0	0	NA	NA	-1.92	NA	yes	++	no	complete	5	cotrimoxazole amoxicilli0	3	first first	1	2	0	0	0	2	2	1
776	RD1276	2017	NA	no	0	male	24	4	NA	no	0	Non-reactive	Non-reactive	1	0	1	0	0	0	0	0	1	0	0	0	0	0	0	0	13	-2.5	-3.51	-3.24	yes	++	NA	missed	5	be0z1lpe0icilli0 ge0tamici0 other	1	first first other	1	2	0	0	1	2	2	0
777	RD1488	2017	0	no	1	male	25	NA	NA	no	0	Non-reactive	Non-reactive	1	0	1	0	0	0	0	0	0	0	0	0	0	0	0	0	11.30000019	-6.06	-5.32	-3.59	no	none	NA	NA	5	be0z1lpe0icilli0 ge0tamici0 other	0	first first other	1	2	0	0	1	2	2	0
778	RD1098	2020	0	yes	NA	female	132	NA	4	no	0	Unknown	Unknown	0	0	0	0	1	0	1	1	1	0	1	1	1	0	0	0	12.30000019	NA	NA	NA	no	none	NA	NA	5	cotrimoxazole	6	first	1	1	0	0	0	1	1	1
779	RD1343	2020	NA	yes	NA	female	9	NA	4	yes	0	Unknown	Unknown	0	0	0	0	1	NA	NA	NA	NA	NA	NA	NA	NA	NA	NA	NA	11.80000019	-1.72	-3.51	-3.48	no	none	NA	NA	NA	cotrimoxazole be0z1lpe0icilli0 chloramphe0icol ge0tamici0	0	first first first first	1	4	0	0	0	4	greater than 4 compounds	1
780	RD0387	2013	0	yes	NA	male	10	NA	1	no	0	Unknown	Unknown	0	0	0	0	1	0	1	1	NA	0	0	1	1	NA	NA	NA	11	NA	-3.95	NA	yes	+	no	missed	NA	chloramphe0icol ge0tamici0	4	first first	1	2	0	0	0	2	2	0
781	RD0431	2014	0	no	0	male	27	8	NA	no	0	Unknown	Unknown	1	0	0	0	1	0	1	0	NA	0	0	1	0	0	0	0	NA	NA	-0.69	NA	yes	+++	no	complete	5	cotrimoxazole chloramphe0icol ge0tamici0 metro0idazole	2	first first first first	1	4	0	0	0	4	greater than 4 compounds	1
782	RD0257	2014	NA	no	0	male	10	16	NA	no	0	Unknown	Unknown	0	0	0	0	1	0	1	0	NA	0	0	0	0	0	0	0	NA	-3.62	-5.5	-5.4	no	none	no	complete	5	cotrimoxazole chloramphe0icol ge0tamici0 metro0idazole	1	first first first first	1	4	0	0	0	4	greater than 4 compounds	1
783	RD1142	2017	NA	yes	NA	male	15	NA	1	no	0	Non-reactive	Non-reactive	1	0	1	0	0	0	0	0	0	0	0	0	0	1	1	0	NA	-0.46	-3.45	-4.47	NA	NA	no	complete	5	be0z1lpe0icilli0 ge0tamici0 other	2	first first other	1	2	0	0	1	2	2	0
784	RD0034	2012	1	yes	NA	male	9	NA	5	no	1	Reactive	Reactive	1	0	0	1	0	0	1	0	NA	0	1	0	0	0	0	0	9	NA	-6.41	NA	no	none	no	complete	5	cotrimoxazole ceftriaxo0e chloramphe0icol ge0tamici0 metro0idazole	3	first second first first first	1	4	1	1	0	5	greater than 4 compounds	1
785	RD0185	2012	NA	no	0	female	13	7	NA	no	0	Unknown	Unknown	0	0	0	0	1	1	1	1	NA	0	1	1	0	0	0	0	NA	NA	-4.37	NA	no	none	no	complete	5		5		0	0	0	0	0	0	0	0
786	RD0150	2012	1	no	0	male	16	7	NA	no	0	Unknown	Unknown	1	0	0	0	1	0	1	1	NA	0	0	0	0	0	0	0	8	-5.11	-5.3	-4.25	no	none	no	NA	5	cotrimoxazole chloramphe0icol ge0tamici0	2	first first first	1	3	0	0	0	3	3	1
787	RD0747	2012	0	yes	NA	male	23	NA	1	no	0	Unknown	Unknown	0	0	0	0	1	1	1	1	NA	1	0	1	1	0	0	1	NA	-1.65	-3.06	-3.14	yes	+++	no	missed	3	cotrimoxazole be0z1lpe0icilli0 chloramphe0icol ge0tamici0	8	first first first first	1	4	0	0	0	4	greater than 4 compounds	1
788	RD0838	2014	0	yes	NA	male	18	NA	1	no	0	Unknown	Unknown	0	0	0	0	1	1	0	1	NA	1	0	1	1	0	0	0	NA	NA	NA	NA	yes	+	NA	complete	3	cotrimoxazole ceftriaxo0e	6	first second	1	1	1	1	0	2	2	1
789	RD0745	2014	NA	no	0	female	27	9	NA	no	0	Unknown	Unknown	1	0	0	0	1	0	1	1	NA	1	0	0	0	0	0	0	NA	NA	-5.22	NA	yes	+	yes	complete	5	cotrimoxazole ceftriaxo0e chloramphe0icol ge0tamici0	4	first second first first	1	3	1	1	0	4	greater than 4 compounds	1
790	RD0364	2015	NA	no	0	female	36	7	NA	no	0	Unknown	Unknown	0	0	0	0	1	0	1	0	NA	0	0	1	0	NA	NA	0	NA	NA	-2.04	NA	yes	+++	no	NA	5	cotrimoxazole chloramphe0icol ge0tamici0	2	first first first	1	3	0	0	0	3	3	1
791	RD1411	2018	0	yes	NA	male	11	NA	15	no	0	Unknown	Unknown	0	0	0	0	1	NA	NA	NA	NA	NA	NA	NA	NA	NA	NA	NA	14.19999981	NA	NA	NA	yes	+++	NA	NA	NA	amoxicilli0 ceftriaxo0e ciprofloxaci0 other	0	first second second other	1	1	1	2	1	3	3	0
792	RD1319	2020	1	no	1	male	9	NA	NA	no	0	Non-reactive	Non-reactive	1	0	1	0	0	0	0	0	0	0	0	0	0	0	0	1	8.399999619	-9.7	-7.89	-2.59	no	none	no	complete	5	cotrimoxazole chloramphe0icol ge0tamici0	1	first first first	1	3	0	0	0	3	3	1
793	RD1067	2020	NA	no	0	male	23	4	NA	no	0	Non-reactive	Non-reactive	1	0	1	0	0	0	1	0	0	0	0	0	0	1	0	0	11.69999981	-3.49	-3.69	-2.86	no	none	NA	complete	5	ceftriaxo0e other	2	second other	0	0	1	1	1	1	1	0
794	RD1199	2021	0	no	0	female	28	4	NA	no	0	Non-reactive	Non-reactive	1	0	1	0	0	0	1	1	NA	0	0	1	0	0	0	0	15.5	-2.36	-1.46	-0.16	yes	+++	NA	complete	5	cotrimoxazole be0z1lpe0icilli0 ge0tamici0	3	first first first	1	3	0	0	0	3	3	1
795	RD0783	2013	0	no	0	female	9	7	NA	no	0	Unknown	Unknown	0	0	0	0	1	NA	1	0	NA	NA	0	0	0	0	0	0	12	-2.96	-1.86	-0.06	yes	++	no	complete	5	cotrimoxazole chloramphe0icol ge0tamici0	1	first first first	1	3	0	0	0	3	3	1
796	RD0490	2013	NA	no	0	female	26	8	NA	no	0	Unknown	Unknown	0	0	0	0	1	NA	0	0	NA	NA	1	1	0	0	0	1	14	-2.23	-2.09	-1.14	yes	+++	no	complete	5	cotrimoxazole be0z1lpe0icilli0 ceftriaxo0e ge0tamici0	3	first first second first	1	3	1	1	0	4	greater than 4 compounds	1
797	RD0664	2014	1	no	0	male	14	19	NA	no	0	Unknown	Unknown	1	0	0	0	1	NA	0	1	NA	0	0	1	1	NA	NA	NA	NA	NA	-5.44	NA	no	none	no	NA	NA	cotrimoxazole amoxicilli0 chloramphe0icol ge0tamici0	3	first first first first	1	4	0	0	0	4	greater than 4 compounds	1
798	RD0914	2015	0	no	0	female	18	10	NA	yes	1	Reactive	Reactive	1	0	0	1	0	0	0	0	NA	0	0	1	0	1	NA	0	NA	NA	0.01	NA	yes	+++	no	complete	5	cotrimoxazole ceftriaxo0e	3	first second	1	1	1	1	0	2	2	1
799	RD0913	2015	0	no	0	female	19	10	NA	yes	1	Reactive	Reactive	1	0	0	1	0	0	0	0	NA	0	0	1	0	1	0	0	15	NA	-0.35	NA	yes	+++	no	complete	5	cotrimoxazole ceftriaxo0e	3	first second	1	1	1	1	0	2	2	1
800	RD1301	2019	1	yes	NA	male	14	NA	5	no	0	Non-reactive	Non-reactive	1	0	1	0	0	NA	1	1	0	NA	1	0	0	0	0	0	8	-7.69	-6.81	-4.33	no	none	NA	complete	5	be0z1lpe0icilli0 ge0tamici0	3	first first	1	2	0	0	0	2	2	0
801	RD1316	2020	0	no	0	female	17	4	NA	no	0	Non-reactive	Non-reactive	1	0	1	0	0	0	1	0	0	0	0	1	0	NA	NA	NA	14.19999981	-3.21	-2.8	-1.56	no	none	yes	complete	5	cotrimoxazole chloramphe0icol ge0tamici0	3	first first first	1	3	0	0	0	3	3	1
802	RD0495	2012	NA	no	0	female	11	5	NA	no	0	Unknown	Unknown	0	0	0	0	1	1	1	1	NA	0	1	0	0	0	0	0	NA	-4.28	-5.81	-5.12	no	none	no	complete	5	cotrimoxazole ceftriaxo0e chloramphe0icol ge0tamici0	4	first second first first	1	3	1	1	0	4	greater than 4 compounds	1
803	RD0568	2013	1	yes	NA	female	24	NA	8	no	0	Unknown	Unknown	0	0	0	0	1	NA	NA	NA	NA	NA	NA	NA	NA	NA	NA	NA	NA	NA	-3.91	NA	no	none	NA	NA	NA		0		0	0	0	0	0	0	0	0
804	RD0704	2014	NA	no	0	female	22	7	NA	no	0	Unknown	Unknown	0	0	0	0	1	NA	NA	NA	NA	NA	NA	NA	NA	NA	NA	NA	13	NA	-1.1	NA	yes	+++	no	NA	NA	cotrimoxazole chloramphe0icol ge0tamici0	0	first first first	1	3	0	0	0	3	3	1
805	RD1224	2014	NA	no	0	female	22	7	NA	no	1	Reactive	Reactive	1	0	0	1	0	1	0	0	0	NA	0	0	0	0	0	0	13	-3.8	-0.94	1.34	yes	+++	NA	complete	5	cotrimoxazole chloramphe0icol ge0tamici0	2	first first first	1	3	0	0	0	3	3	1
806	RD0775	2014	0	no	0	male	168	14	NA	no	0	Unknown	Unknown	1	0	0	0	1	0	0	1	NA	NA	1	0	0	0	0	0	NA	NA	NA	NA	no	none	no	NA	NA	cotrimoxazole ceftriaxo0e	2	first second	1	1	1	1	0	2	2	1
807	RD1413	2018	NA	yes	NA	male	28	NA	4	yes	0	Unknown	Unknown	0	0	0	0	1	NA	NA	NA	NA	NA	NA	NA	NA	NA	NA	NA	NA	NA	-6.34	NA	NA	NA	NA	NA	NA	be0z1lpe0icilli0 ge0tamici0 other	0	first first other	1	2	0	0	1	2	2	0
808	RD1464	2021	0	no	0	female	96	6	NA	yes	0	Unknown	Unknown	0	0	0	0	1	NA	NA	NA	NA	NA	NA	NA	NA	NA	NA	NA	11	-3.11	-4.17	-3.33	no	none	NA	NA	NA		0		0	0	0	0	0	0	0	0
809	RD0701	2012	NA	yes	NA	female	38	NA	11	no	0	Unknown	Unknown	1	0	0	0	1	0	0	0	NA	0	0	1	0	0	0	0	NA	-3.7	-4.51	-3.41	yes	+++	yes	complete	4	cotrimoxazole amoxicilli0 be0z1lpe0icilli0 ge0tamici0	3	first first first first	1	4	0	0	0	4	greater than 4 compounds	1
810	RD0948	2012	0	no	0	male	9	5	NA	yes	0	Unknown	Unknown	1	0	0	0	1	1	1	0	NA	0	1	1	1	0	0	0	10	-2.66	-4.6	-4.58	yes	+	no	complete	5	cotrimoxazole chloramphe0icol ge0tamici0	5	first first first	1	3	0	0	0	3	3	1
811	RD1421	2017	NA	no	0	female	25	5	NA	no	0	Unknown	Unknown	0	0	0	0	1	NA	NA	NA	NA	NA	NA	NA	NA	NA	NA	NA	NA	NA	-4.73	NA	no	none	NA	NA	NA	be0z1lpe0icilli0 ge0tamici0	0	first first	1	2	0	0	0	2	2	0
812	RD1275	2017	0	no	0	male	27	8	NA	no	0	Non-reactive	Non-reactive	1	0	1	0	0	0	0	1	0	0	0	1	0	1	1	0	12	NA	-2.36	NA	yes	++	NA	complete	5	ceftriaxo0e ciprofloxaci0 metro0idazole other	4	second second first other	1	1	1	2	1	3	3	0
813	RD0608	2012	0	no	0	male	15	13	NA	no	0	Unknown	Unknown	0	0	0	0	1	0	1	0	NA	0	1	1	0	0	0	0	NA	-3.22	-3.8	-3.23	yes	+	no	complete	5	cotrimoxazole amoxicilli0 chloramphe0icol ge0tamici0	3	first first first first	1	4	0	0	0	4	greater than 4 compounds	1
814	RD0640	2013	0	no	0	female	23	8	NA	no	0	Unknown	Unknown	0	0	0	0	1	0	0	0	NA	0	0	0	0	0	0	0	NA	-3	-3.44	-2.54	yes	+++	no	NA	5	cotrimoxazole be0z1lpe0icilli0 ge0tamici0	0	first first first	1	3	0	0	0	3	3	1
815	RD0311	2015	1	no	0	female	14	10	NA	no	0	Unknown	Unknown	0	0	0	0	1	0	1	0	NA	0	0	1	1	0	0	0	14	-3.87	-1.87	0.28	yes	+++	no	NA	5	cotrimoxazole ceftriaxo0e chloramphe0icol ge0tamici0	3	first second first first	1	3	1	1	0	4	greater than 4 compounds	1
816	RD0567	2011	NA	yes	NA	female	14	NA	2	no	0	Unknown	Unknown	0	0	0	0	1	NA	NA	NA	NA	NA	NA	NA	NA	NA	NA	NA	11	-2	-2.22	-1.71	NA	NA	NA	NA	NA	chloramphe0icol cotrimoxazole ge0tamici0	0	first first first	1	3	0	0	0	3	3	1
817	RD0550	2012	0	no	0	female	4	6	NA	no	0	Unknown	Unknown	1	0	0	0	1	1	1	1	NA	0	1	0	0	0	0	0	9	-1.9	-3.71	-3.29	no	none	no	complete	5	cotrimoxazole chloramphe0icol ge0tamici0	4	first first first	1	3	0	0	0	3	3	1
818	RD0824	2015	0	no	0	male	12	7	NA	no	0	Unknown	Unknown	0	0	0	0	1	0	1	1	NA	0	1	0	0	0	0	0	NA	NA	-5.49	NA	no	none	no	NA	5	cotrimoxazole chloramphe0icol ge0tamici0	3	first first first	1	3	0	0	0	3	3	1
819	RD1108	2015	0	no	0	male	12	7	NA	no	0	Non-reactive	Non-reactive	1	0	1	0	0	0	1	0	0	0	0	1	0	0	0	0	9.199999809	-2.67	-5.55	-6.24	no	none	NA	complete	5	cotrimoxazole chloramphe0icol ge0tamici0	2	first first first	1	3	0	0	0	3	3	1
820	RD0092	2013	NA	no	0	male	16	26	NA	no	0	Unknown	Unknown	1	0	0	0	1	0	0	0	NA	0	0	0	0	0	0	0	NA	NA	-4.51	NA	no	none	no	complete	5	cotrimoxazole ceftriaxo0e	0	first second	1	1	1	1	0	2	2	1
821	RD1394	2014	0	no	0	male	23	7	NA	no	0	Unknown	Unknown	0	0	0	0	1	NA	NA	NA	NA	NA	NA	NA	NA	NA	NA	NA	NA	NA	-4.86	NA	yes	+	NA	NA	NA	be0z1lpe0icilli0 ge0tamici0 other	0	first first other	1	2	0	0	1	2	2	0
822	RD0088	2014	0	no	0	male	23	7	NA	no	0	Unknown	Unknown	1	0	0	0	1	0	1	0	NA	NA	0	0	0	0	0	0	NA	NA	-4.86	NA	yes	+	no	NA	5	cotrimoxazole chloramphe0icol ge0tamici0	1	first first first	1	3	0	0	0	3	3	1
823	RD0967	2021	NA	no	0	female	11	1	NA	yes	0	Non-reactive	Non-reactive	1	0	1	0	0	0	1	0	0	0	0	1	1	1	0	0	12.5	0.88	-1.14	-2.13	no	none	no	complete	5	cotrimoxazole	4	first	1	1	0	0	0	1	1	1
824	RD0663	2015	0	no	0	female	23	9	NA	no	0	Unknown	Unknown	0	0	0	0	1	0	1	1	NA	0	1	1	0	0	0	0	NA	-1.74	-2.12	-1.64	yes	+	no	complete	5	cotrimoxazole chloramphe0icol ge0tamici0	4	first first first	1	3	0	0	0	3	3	1
825	RD0297	2015	1	yes	NA	male	10	NA	9	no	0	Unknown	Unknown	0	0	0	0	1	1	1	1	NA	0	1	0	0	0	0	0	NA	NA	-5.04	NA	no	none	no	missed	5	cotrimoxazole be0z1lpe0icilli0 ge0tamici0	4	first first first	1	3	0	0	0	3	3	1
826	RD0789	2015	0	no	0	female	25	6	NA	no	0	Unknown	Unknown	0	0	0	0	1	NA	0	1	NA	NA	0	0	0	0	0	1	13	NA	-1.68	NA	yes	+++	no	complete	5	cotrimoxazole ceftriaxo0e	2	first second	1	1	1	1	0	2	2	1
827	RD1041	2015	1	yes	NA	male	10	NA	9	no	0	Non-reactive	Non-reactive	1	0	1	0	0	0	0	0	0	0	0	0	0	0	0	0	10.5	-4.71	-5.04	-3.58	no	none	yes	complete	5	cotrimoxazole be0z1lpe0icilli0 ge0tamici0	1	first first first	1	3	0	0	0	3	3	1
828	RD0669	2016	0	no	0	female	27	6	NA	no	0	Unknown	Unknown	1	0	0	0	1	0	0	1	NA	0	0	0	0	0	0	0	NA	NA	-0.07	NA	yes	+++	no	NA	5	cotrimoxazole be0z1lpe0icilli0 ge0tamici0	1	first first first	1	3	0	0	0	3	3	1
829	RD0630	2016	0	no	0	female	30	4	NA	no	0	Unknown	Unknown	1	0	0	0	1	0	1	1	NA	0	1	0	0	0	0	1	NA	NA	NA	NA	yes	++	no	complete	5	be0z1lpe0icilli0 chloramphe0icol ge0tamici0	4	first first first	1	3	0	0	0	3	3	0
830	RD0453	2012	0	no	0	male	14	7	NA	no	0	Unknown	Unknown	0	0	0	0	1	0	0	1	NA	0	1	1	0	0	0	0	NA	-4.06	-4.79	-4.14	yes	+	no	complete	5	cotrimoxazole chloramphe0icol ge0tamici0	3	first first first	1	3	0	0	0	3	3	1
831	RD0078	2013	0	yes	NA	female	14	NA	5	no	0	Unknown	Unknown	0	0	0	0	1	NA	0	1	NA	NA	1	1	1	0	0	0	13	-0.51	-1.69	-2.04	yes	++	no	complete	4	cotrimoxazole	5	first	1	1	0	0	0	1	1	1
832	RD0439	2014	NA	no	0	male	13	7	NA	no	0	Unknown	Unknown	1	0	0	0	1	0	0	0	NA	0	0	0	0	0	0	0	NA	NA	-4.67	NA	yes	+	no	missed	NA	cotrimoxazole ceftriaxo0e ge0tamici0	0	first second first	1	2	1	1	0	3	3	1
833	RD1234	2014	0	no	0	male	30	14	NA	no	1	Reactive	Reactive	1	0	0	1	0	0	1	0	0	0	0	1	0	0	0	1	14	-1.45	-1.37	-0.9	yes	+++	no	complete	5	cotrimoxazole ceftriaxo0e chloramphe0icol ge0tamici0	4	first second first first	1	3	1	1	0	4	greater than 4 compounds	1
834	RD1010	2014	NA	no	0	male	13	7	NA	no	0	Non-reactive	Non-reactive	1	0	1	0	0	1	1	1	0	NA	1	0	1	0	0	0	8.5	-4.05	-4.55	-3.67	yes	+	NA	NA	5	cotrimoxazole chloramphe0icol ge0tamici0	5	first first first	1	3	0	0	0	3	3	1
835	RD0908	2014	NA	yes	NA	female	32	NA	1	yes	1	Reactive	Reactive	1	0	0	1	0	1	0	1	NA	NA	1	0	NA	0	0	NA	NA	NA	NA	NA	yes	++	no	NA	1	cotrimoxazole chloramphe0icol ge0tamici0	5	first first first	1	3	0	0	0	3	3	1
836	RD0821	2014	0	no	0	male	30	14	NA	no	0	Unknown	Unknown	0	0	0	0	1	0	0	0	NA	0	0	0	0	0	0	0	14	-1.45	-1.28	-0.77	yes	+++	no	complete	5	cotrimoxazole	0	first	1	1	0	0	0	1	1	1
837	RD1250	2014	NA	yes	NA	female	32	NA	1	yes	1	Reactive	Reactive	1	0	0	1	0	1	1	1	0	NA	1	1	0	0	0	0	8.699999809	-3.44	-5.42	-5.15	yes	++	NA	complete	NA	other	6	other	0	0	0	0	1	0	0	0
838	RD1187	2020	1	no	0	female	14	7	NA	no	1	Reactive	Exposed	1	1	0	0	0	0	0	0	0	0	1	0	0	0	0	0	11.89999962	-1.07	-2.22	-2.4	yes	+	NA	NA	5	ceftriaxo0e other	1	second other	0	0	1	1	1	1	1	0
839	RD1451	2020	0	no	0	male	14	5	NA	no	0	Unknown	Unknown	0	0	0	0	1	NA	NA	NA	NA	NA	NA	NA	NA	NA	NA	NA	12.10000038	-3.45	-4.22	-3.69	yes	++	NA	NA	NA	ceftriaxo0e	0	second	0	0	1	1	0	1	1	0
840	RD0862	2012	1	no	0	female	15	13	NA	no	0	Unknown	Unknown	0	0	0	0	1	0	1	1	NA	0	0	1	0	0	1	0	NA	-0.56	-2.16	-2.67	yes	++	no	NA	5	cotrimoxazole ceftriaxo0e chloramphe0icol ge0tamici0	4	first second first first	1	3	1	1	0	4	greater than 4 compounds	1
841	RD0235	2012	0	no	0	female	29	6	NA	no	0	Unknown	Unknown	0	0	0	0	1	0	0	1	NA	0	0	0	0	0	0	0	13	-1.41	-2.02	-1.74	yes	++	no	NA	5	cotrimoxazole chloramphe0icol ge0tamici0	1	first first first	1	3	0	0	0	3	3	1
842	RD0258	2012	1	yes	NA	male	16	NA	4	no	0	Unknown	Unknown	0	0	0	0	1	1	1	1	NA	0	1	1	1	0	0	1	NA	NA	-4.67	NA	yes	+	no	NA	4	cotrimoxazole ceftriaxo0e chloramphe0icol ge0tamici0	8	first second first first	1	3	1	1	0	4	greater than 4 compounds	1
843	RD0868	2012	0	no	0	male	16	8	NA	no	0	Unknown	Unknown	0	0	0	0	1	0	0	1	NA	0	0	1	0	0	0	0	16	0.31	0.07	-0.04	yes	+++	no	complete	5	cotrimoxazole chloramphe0icol ge0tamici0	2	first first first	1	3	0	0	0	3	3	1
844	RD0118	2013	NA	yes	NA	male	20	NA	2	no	1	Reactive	Reactive	1	0	0	1	0	0	1	1	NA	0	0	0	0	NA	NA	NA	NA	NA	-4.72	NA	no	none	no	complete	5	cotrimoxazole be0z1lpe0icilli0 ceftriaxo0e ge0tamici0	3	first first second first	1	3	1	1	0	4	greater than 4 compounds	1
845	RD0459	2014	1	no	0	female	23	4	NA	no	0	Unknown	Unknown	0	0	0	0	1	NA	0	1	NA	0	1	NA	1	NA	0	NA	NA	-3	-3.97	-3.35	no	none	NA	NA	NA	cotrimoxazole chloramphe0icol ge0tamici0	3	first first first	1	3	0	0	0	3	3	1
846	RD0939	2015	0	yes	NA	female	28	NA	2	yes	0	Unknown	Unknown	0	0	0	0	1	1	1	1	NA	0	1	1	1	0	0	0	NA	NA	-5.09	NA	yes	++	no	complete	NA	cotrimoxazole ceftriaxo0e	6	first second	1	1	1	1	0	2	2	1
847	RD1371	2015	0	yes	NA	female	21	NA	2	no	0	Unknown	Unknown	0	0	0	0	1	NA	NA	NA	NA	NA	NA	NA	NA	NA	NA	NA	10.39999962	-5.92	-5.98	-4.33	no	none	NA	NA	NA	cotrimoxazole	0	first	1	1	0	0	0	1	1	1
848	RD0369	2015	0	yes	NA	female	21	NA	2	no	0	Unknown	Unknown	1	0	0	0	1	1	0	1	NA	0	0	0	0	NA	NA	0	NA	NA	NA	NA	no	none	no	complete	5	cotrimoxazole ceftriaxo0e	2	first second	1	1	1	1	0	2	2	1
849	RD1013	2015	0	yes	NA	female	28	NA	2	yes	0	Non-reactive	Non-reactive	1	0	1	0	0	0	1	1	NA	0	1	0	0	0	0	0	10.10000038	-2.96	-4.89	-4.67	yes	++	NA	complete	5	cotrimoxazole chloramphe0icol ge0tamici0	3	first first first	1	3	0	0	0	3	3	1
850	RD1403	2017	0	no	0	male	103	14	NA	no	0	Unknown	Unknown	0	0	0	0	1	NA	NA	NA	NA	NA	NA	NA	NA	NA	NA	NA	10	-2.71	-4.78	-4.97	yes	+++	NA	NA	NA	amoxicilli0 be0z1lpe0icilli0 ge0tamici0 metro0idazole other	0	first first first first other	1	4	0	0	1	4	greater than 4 compounds	0
851	RD1437	2018	NA	no	0	female	34	4	NA	no	0	Unknown	Unknown	0	0	0	0	1	NA	NA	NA	NA	NA	NA	NA	NA	NA	NA	NA	12.5	-1.79	-2.36	-1.9	yes	++	NA	NA	NA	be0z1lpe0icilli0 ge0tamici0	0	first first	1	2	0	0	0	2	2	0
852	RD1159	2018	NA	no	0	female	16	4	NA	no	0	Non-reactive	Non-reactive	1	0	1	0	0	1	1	1	0	0	1	1	1	0	0	0	9.800000191	-3.08	-4.49	-4.19	no	none	NA	missed	5	be0z1lpe0icilli0 ge0tamici0 other	6	first first other	1	2	0	0	1	2	2	0
853	RD1147	2018	0	no	0	female	15	4	NA	no	0	Non-reactive	Non-reactive	1	0	1	0	0	0	1	1	1	0	1	0	0	0	0	0	10.60000038	-2.6	-3.42	-2.93	no	none	NA	missed	5	be0z1lpe0icilli0 ge0tamici0 other	4	first first other	1	2	0	0	1	2	2	0
854	RD1461	2019	NA	no	0	male	72	6	NA	no	1	Reactive	Reactive	1	0	0	1	0	1	0	1	0	0	1	1	0	0	0	0	10.60000038	-6.28	-5.08	-0.85	yes	++	NA	NA	5	be0z1lpe0icilli0 ge0tamici0	5	first first	1	2	0	0	0	2	2	0
855	RD0544	2012	0	no	0	male	28	5	NA	no	0	Unknown	Unknown	0	0	0	0	1	0	0	1	NA	0	0	0	0	0	0	0	NA	-3.77	-3.4	-2.01	yes	++	no	NA	5	cotrimoxazole chloramphe0icol ge0tamici0	1	first first first	1	3	0	0	0	3	3	1
856	RD0129	2012	0	no	0	NA	39	16	NA	no	0	Unknown	Unknown	0	0	0	0	1	0	0	0	NA	0	0	1	0	0	0	0	12	NA	NA	NA	yes	++	no	complete	5	cotrimoxazole ciprofloxaci0	1	first second	1	1	1	1	0	2	2	1
857	RD0535	2013	1	no	0	male	18	13	NA	no	0	Unknown	Unknown	1	0	0	0	1	0	1	0	NA	0	0	1	1	0	0	0	11	-4.55	-4.99	-4.26	NA	NA	no	NA	5	cotrimoxazole be0z1lpe0icilli0 ceftriaxo0e ge0tamici0 metro0idazole	3	first first second first first	1	4	1	1	0	5	greater than 4 compounds	1
858	RD0106	2014	1	no	0	female	15	5	NA	no	0	Unknown	Unknown	0	0	0	0	1	NA	NA	NA	NA	NA	NA	NA	NA	NA	NA	NA	NA	NA	-3.64	NA	no	none	no	NA	NA	cotrimoxazole	0	first	1	1	0	0	0	1	1	1
859	RD1016	2014	1	no	0	female	15	5	NA	no	0	Non-reactive	Non-reactive	1	0	1	0	0	NA	0	1	0	0	0	0	0	1	0	0	9.699999809	-2.53	-5.25	-5.69	no	none	NA	complete	5	cotrimoxazole chloramphe0icol ge0tamici0	2	first first first	1	3	0	0	0	3	3	1
860	RD0858	2016	0	yes	NA	female	21	NA	3	no	1	Reactive	Reactive	1	0	0	1	0	0	1	0	NA	0	0	1	1	0	0	0	NA	NA	-2.05	NA	no	none	no	NA	5	cotrimoxazole be0z1lpe0icilli0 ceftriaxo0e ge0tamici0	4	first first second first	1	3	1	1	0	4	greater than 4 compounds	1
861	RD0691	2012	0	no	0	male	16	11	NA	no	0	Unknown	Unknown	0	0	0	0	1	0	1	0	NA	0	1	0	0	0	0	1	14	NA	-1.35	NA	yes	+++	NA	complete	5	cotrimoxazole amoxicilli0 chloramphe0icol ge0tamici0	3	first first first first	1	4	0	0	0	4	greater than 4 compounds	1
862	RD0286	2012	NA	no	0	female	15	15	NA	no	0	Unknown	Unknown	1	0	0	0	1	0	1	0	NA	0	1	0	0	1	0	0	NA	NA	-3.83	NA	yes	++	no	complete	5	cotrimoxazole chloramphe0icol ge0tamici0	3	first first first	1	3	0	0	0	3	3	1
863	RD0850	2014	0	yes	NA	male	24	NA	2	no	0	Unknown	Unknown	0	0	0	0	1	NA	0	1	NA	NA	1	NA	1	NA	NA	1	NA	-1.68	-2.81	-2.76	yes	+	no	NA	NA	cotrimoxazole	4	first	1	1	0	0	0	1	1	1
864	RD0461	2014	NA	no	0	male	64	6	NA	no	0	Unknown	Unknown	0	0	0	0	1	0	1	1	NA	0	0	0	0	0	0	0	14	NA	NA	NA	yes	+++	no	complete	5	cotrimoxazole chloramphe0icol ge0tamici0	2	first first first	1	3	0	0	0	3	3	1
865	RD0127	2014	NA	no	0	male	55	6	NA	no	0	Unknown	Unknown	0	0	0	0	1	NA	NA	NA	NA	NA	NA	NA	NA	NA	NA	NA	NA	NA	-3.55	NA	yes	+++	no	NA	NA	cotrimoxazole chloramphe0icol ge0tamici0	0	first first first	1	3	0	0	0	3	3	1
866	RD0421	2014	NA	yes	NA	female	36	NA	6	no	0	Unknown	Unknown	0	0	0	0	1	0	1	0	NA	0	0	1	0	0	0	0	NA	NA	-4.27	NA	yes	++	no	complete	1	cotrimoxazole ceftriaxo0e metro0idazole	3	first second first	1	2	1	1	0	3	3	1
867	RD0378	2016	0	no	0	female	25	9	NA	no	0	Unknown	Unknown	1	0	0	0	1	1	0	1	NA	0	1	0	0	0	0	0	NA	-2.32	-3.21	-2.64	yes	++	no	complete	4	cotrimoxazole chloramphe0icol ge0tamici0 metro0idazole	4	first first first first	1	4	0	0	0	4	greater than 4 compounds	1
868	RD1089	2019	NA	yes	NA	male	10	NA	4	yes	1	Reactive	Exposed	1	1	0	0	0	0	1	1	NA	0	1	1	1	NA	NA	NA	10.10000038	-4.93	-4.91	-3.1	NA	NA	NA	missed	NA	cotrimoxazole chloramphe0icol ge0tamici0	5	first first first	1	3	0	0	0	3	3	1
869	RD0817	2012	0	no	0	female	20	7	NA	no	0	Unknown	Unknown	0	0	0	0	1	0	0	0	NA	0	0	0	0	0	0	0	12	-0.57	-2.01	-2.4	yes	++	no	NA	5	cotrimoxazole chloramphe0icol ge0tamici0	0	first first first	1	3	0	0	0	3	3	1
870	RD0012	2012	0	no	0	male	17	14	NA	no	0	Unknown	Unknown	0	0	0	0	1	1	1	1	NA	0	1	1	0	0	0	0	NA	NA	-5.32	NA	no	none	no	complete	4	cotrimoxazole be0z1lpe0icilli0 ge0tamici0	6	first first first	1	3	0	0	0	3	3	1
871	RD0877	2013	0	no	0	NA	37	4	NA	no	1	Reactive	Reactive	1	0	0	1	0	0	1	0	NA	0	0	0	0	0	0	0	13	NA	NA	NA	yes	++	no	NA	5	cotrimoxazole	2	first	1	1	0	0	0	1	1	1
872	RD0176	2015	0	yes	NA	female	154	NA	6	no	1	Reactive	Reactive	1	0	0	1	0	0	0	0	NA	0	0	0	0	0	0	1	NA	NA	NA	NA	yes	+	no	complete	5	cotrimoxazole chloramphe0icol ge0tamici0	2	first first first	1	3	0	0	0	3	3	1
873	RD0196	2015	0	yes	NA	male	25	NA	4	no	0	Unknown	Unknown	1	0	0	0	1	0	0	1	NA	0	0	1	0	0	0	0	NA	-0.63	-3.76	-5	yes	+	no	complete	5	cotrimoxazole chloramphe0icol ge0tamici0	2	first first first	1	3	0	0	0	3	3	1
874	RD1166	2018	NA	no	0	male	27	10	NA	no	0	Non-reactive	Non-reactive	1	0	1	0	0	NA	1	0	0	0	0	1	1	0	0	1	11.80000019	-4.83	-4.47	-3.06	yes	+++	NA	complete	NA	amoxicilli0 be0z1lpe0icilli0 ge0tamici0 other	4	first first first other	1	3	0	0	1	3	3	0
875	RD1169	2018	NA	no	0	female	9	7	NA	no	0	Non-reactive	Non-reactive	1	0	1	0	0	0	0	0	0	0	1	0	0	0	0	0	8.5	-3.91	-4.91	-3.64	no	none	NA	complete	5	be0z1lpe0icilli0 ciprofloxaci0 ge0tamici0 other	1	first second first other	1	2	1	1	1	3	3	0
876	RD1462	2021	0	no	0	male	30	8	NA	no	0	Unknown	Unknown	0	0	0	0	1	NA	NA	NA	NA	NA	NA	NA	NA	NA	NA	NA	14	-2.62	-2.1	-0.91	yes	+++	NA	NA	NA		0		0	0	0	0	0	0	0	0
877	RD0804	2014	NA	no	1	female	17	NA	NA	no	0	Unknown	Unknown	0	0	0	0	1	NA	NA	NA	NA	NA	NA	NA	NA	NA	NA	NA	NA	NA	-1.97	NA	yes	+	no	NA	NA	cotrimoxazole chloramphe0icol ge0tamici0	0	first first first	1	3	0	0	0	3	3	1
878	RD0517	2014	NA	no	0	male	31	7	NA	no	0	Unknown	Unknown	0	0	0	0	1	NA	NA	NA	NA	NA	NA	NA	NA	NA	NA	NA	NA	NA	-2.42	NA	yes	++	no	NA	NA	cotrimoxazole amoxicilli0 chloramphe0icol ge0tamici0	0	first first first first	1	4	0	0	0	4	greater than 4 compounds	1
879	RD0402	2014	0	no	0	male	43	8	NA	no	0	Unknown	Unknown	1	0	0	0	1	0	0	1	NA	0	0	NA	NA	NA	NA	NA	NA	NA	-1.42	NA	yes	+++	no	NA	NA	cotrimoxazole chloramphe0icol ge0tamici0 other	1	first first first other	1	3	0	0	1	3	3	1
880	RD1263	2014	NA	no	1	female	17	NA	NA	no	1	Reactive	Exposed	1	1	0	0	0	0	NA	NA	NA	0	NA	NA	NA	NA	NA	NA	NA	NA	-2.01	NA	yes	+	NA	complete	5	cotrimoxazole be0z1lpe0icilli0 ge0tamici0 other	0	first first first other	1	3	0	0	1	3	3	1
881	RD1257	2014	NA	no	0	male	31	7	NA	no	0	Unknown	Unknown	0	0	0	0	1	0	1	0	0	0	0	0	0	0	0	0	NA	NA	-1.95	NA	yes	++	NA	complete	NA	amikaci0 ceftriaxo0e other	1	second second other	0	0	1	2	1	2	2	0
882	RD0773	2015	0	yes	NA	female	15	NA	1	no	0	Unknown	Unknown	0	0	0	0	1	NA	0	0	NA	0	0	1	0	0	0	1	NA	NA	-0.44	NA	yes	+++	no	complete	5	cotrimoxazole chloramphe0icol ge0tamici0	2	first first first	1	3	0	0	0	3	3	1
883	RD0217	2012	0	no	0	female	27	10	NA	no	0	Unknown	Unknown	0	0	0	0	1	0	1	1	NA	0	0	0	1	0	0	0	12	-0.97	-0.53	-0.05	yes	+++	no	complete	5	cotrimoxazole ceftriaxo0e chloramphe0icol ge0tamici0	3	first second first first	1	3	1	1	0	4	greater than 4 compounds	1
884	RD1233	2014	NA	no	0	female	18	20	NA	no	0	Non-reactive	Non-reactive	1	0	1	0	0	0	0	0	0	0	0	0	0	0	0	0	11.5	-2.83	-2.42	-1.37	yes	+++	no	complete	5	cotrimoxazole chloramphe0icol ge0tamici0	0	first first first	1	3	0	0	0	3	3	1
885	RD0531	2014	NA	no	0	female	18	20	NA	no	0	Unknown	Unknown	0	0	0	0	1	1	0	1	NA	0	1	0	0	0	0	0	NA	NA	NA	NA	yes	+++	no	complete	5	cotrimoxazole ceftriaxo0e chloramphe0icol ge0tamici0 metro0idazole	3	first second first first first	1	4	1	1	0	5	greater than 4 compounds	1
886	RD0295	2015	0	no	0	female	92	5	NA	no	0	Unknown	Unknown	0	0	0	0	1	0	1	0	NA	NA	0	1	0	NA	NA	0	NA	NA	-4.84	NA	yes	++	yes	complete	5	cotrimoxazole ceftriaxo0e	3	first second	1	1	1	1	0	2	2	1
887	RD1373	2017	NA	yes	NA	female	6	NA	3	no	0	Unknown	Unknown	0	0	0	0	1	NA	1	1	0	NA	NA	NA	NA	0	0	NA	7.5	-3.86	-5.93	-5.09	no	none	NA	complete	NA	be0z1lpe0icilli0 ceftriaxo0e ge0tamici0 other	2	first second first other	1	2	1	1	1	3	3	0
888	RD1164	2018	0	no	0	female	96	2	NA	yes	0	Non-reactive	Non-reactive	1	0	1	0	0	0	0	1	0	0	0	0	0	0	0	0	9.899999619	-3.03	-5.78	-6.53	no	none	NA	missed	5	be0z1lpe0icilli0 ge0tamici0 other	1	first first other	1	2	0	0	1	2	2	0
889	RD1180	2018	1	no	0	male	17	10	NA	no	0	Non-reactive	Non-reactive	1	0	1	0	0	0	1	0	0	0	1	1	0	0	0	0	12.5	-5.49	-4.08	-1.7	yes	+++	NA	complete	5	cotrimoxazole be0z1lpe0icilli0 ge0tamici0 metro0idazole other	3	first first first first other	1	4	0	0	1	4	greater than 4 compounds	1
890	RD1055	2019	0	no	0	female	13	8	NA	no	0	Unknown	Unknown	0	0	0	0	1	1	0	1	0	1	0	0	0	0	0	1	13.19999981	-1.23	-0.83	-0.37	yes	+++	yes	missed	5	be0z1lpe0icilli0 ge0tamici0 other	5	first first other	1	2	0	0	1	2	2	0
891	RD0350	2014	0	no	0	female	34	11	NA	no	0	Unknown	Unknown	1	0	0	0	1	0	1	0	NA	0	1	0	0	0	0	0	NA	NA	-2.98	NA	yes	+	no	NA	5	cotrimoxazole ceftriaxo0e metro0idazole	2	first second first	1	2	1	1	0	3	3	1
892	RD1407	2017	NA	no	0	male	14	5	NA	no	0	Unknown	Unknown	0	0	0	0	1	NA	NA	NA	NA	NA	NA	NA	NA	NA	NA	NA	10.10000038	-5.06	-5.63	-4.79	no	none	NA	NA	NA	ceftriaxo0e other	0	second other	0	0	1	1	1	1	1	0
893	RD1069	2018	NA	no	0	male	17	3	NA	yes	0	Non-reactive	Non-reactive	1	0	1	0	0	0	0	1	0	0	0	1	0	0	0	0	12.39999962	-3.57	-4.08	-3.47	no	none	NA	NA	5	ceftriaxo0e ge0tamici0 metro0idazole other	2	second first first other	1	2	1	1	1	3	3	0
894	RD1267	2019	NA	no	0	female	18	6	NA	no	0	Non-reactive	Non-reactive	1	0	1	0	0	0	1	1	0	0	1	1	0	0	0	0	9	-0.76	-4.49	-5.58	yes	++	NA	missed	5	be0z1lpe0icilli0 ge0tamici0	4	first first	1	2	0	0	0	2	2	0
895	RD1212	2021	0	no	0	female	28	17	NA	no	0	Non-reactive	Non-reactive	1	0	1	0	0	0	0	0	0	0	0	0	0	0	0	0	9	-4.75	-6.19	-5.61	no	none	NA	missed	5	cotrimoxazole chloramphe0icol ciprofloxaci0 ge0tamici0	0	first first second first	1	3	1	1	0	4	greater than 4 compounds	1
896	RD0884	2012	1	no	0	female	16	18	NA	no	0	Unknown	Unknown	0	0	0	0	1	0	0	1	NA	0	1	1	0	0	0	0	NA	-1.65	-4.74	-5.48	no	none	no	complete	5	cotrimoxazole chloramphe0icol ge0tamici0	3	first first first	1	3	0	0	0	3	3	1
897	RD0609	2012	0	no	0	female	18	6	NA	no	0	Unknown	Unknown	0	0	0	0	1	0	1	1	NA	0	0	0	0	0	0	0	NA	NA	NA	NA	no	none	no	complete	5	cotrimoxazole	2	first	1	1	0	0	0	1	1	1
898	RD0380	2013	0	no	0	female	79	5	NA	no	0	Unknown	Unknown	1	0	0	0	1	0	1	0	NA	0	0	0	0	0	0	0	NA	-2.9	-2.06	-0.16	yes	+++	no	complete	5		1		0	0	0	0	0	0	0	0
899	RD0636	2013	0	yes	NA	male	20	NA	3	no	0	Unknown	Unknown	1	0	0	0	1	NA	0	0	NA	NA	1	1	0	0	0	0	NA	NA	-4.7	NA	yes	+++	no	NA	5	cotrimoxazole be0z1lpe0icilli0 ceftriaxo0e ge0tamici0 other	2	first first second first other	1	3	1	1	1	4	greater than 4 compounds	1
900	RD0153	2014	NA	no	0	male	27	5	NA	no	0	Unknown	Unknown	0	0	0	0	1	0	1	1	NA	0	0	0	0	1	0	0	11	NA	-3.08	NA	yes	++	no	NA	5	cotrimoxazole amoxicilli0	3	first first	1	2	0	0	0	2	2	1
901	RD0723	2016	0	no	0	male	21	3	NA	no	0	Unknown	Unknown	1	0	0	0	1	0	1	0	NA	0	0	0	0	0	0	0	NA	NA	0.19	NA	no	none	no	complete	5	cotrimoxazole	1	first	1	1	0	0	0	1	1	1
902	RD1404	2017	0	no	0	male	34	6	NA	no	0	Unknown	Unknown	0	0	0	0	1	NA	NA	NA	NA	NA	NA	NA	NA	NA	NA	NA	12.30000019	-0.98	-3.49	-4.54	no	none	NA	NA	NA	other	0	other	0	0	0	0	1	0	0	0
903	RD1286	2018	1	no	0	female	7	1	NA	no	1	Reactive	Exposed	1	1	0	0	0	0	1	1	0	0	0	1	0	0	0	0	10.69999981	-0.99	-2.69	-2.82	no	none	NA	complete	5	be0z1lpe0icilli0 ge0tamici0 other	3	first first other	1	2	0	0	1	2	2	0
904	RD1210	2021	0	no	0	male	144	4	NA	no	0	Non-reactive	Non-reactive	1	0	1	0	0	0	0	0	0	NA	0	0	0	0	0	0	16.29999924	-3.26	NA	-2.66	no	none	NA	complete	5	cotrimoxazole chloramphe0icol ge0tamici0	0	first first first	1	3	0	0	0	3	3	1
905	RD0335	2012	0	no	0	female	18	7	NA	no	0	Unknown	Unknown	0	0	0	0	1	0	1	0	NA	0	0	0	0	1	0	0	NA	NA	-4.98	NA	yes	++	no	complete	5	cotrimoxazole ceftriaxo0e chloramphe0icol ge0tamici0	2	first second first first	1	3	1	1	0	4	greater than 4 compounds	1
906	RD0348	2015	1	no	0	female	17	6	NA	no	0	Unknown	Unknown	0	0	0	0	1	NA	1	0	NA	0	0	0	0	0	0	0	15	NA	-0.1	NA	yes	+++	no	complete	5	cotrimoxazole chloramphe0icol	1	first first	1	2	0	0	0	2	2	1
907	RD0005	2016	0	no	0	male	64	1	NA	no	0	Unknown	Unknown	1	0	0	0	1	1	1	0	NA	0	1	1	0	1	0	1	NA	NA	-3.99	NA	no	none	no	NA	5	cotrimoxazole chloramphe0icol ge0tamici0	6	first first first	1	3	0	0	0	3	3	1
908	RD1141	2017	1	no	0	male	11	8	NA	yes	0	Non-reactive	Non-reactive	1	0	1	0	0	0	1	0	NA	0	0	0	0	0	0	0	8.600000381	-5.77	-6.47	-5.39	no	none	NA	missed	5	ceftriaxo0e other	1	second other	0	0	1	1	1	1	1	0
909	RD0756	2012	0	no	0	male	74	6	NA	no	0	Unknown	Unknown	0	0	0	0	1	0	1	0	NA	0	0	0	0	0	0	0	NA	-2.39	-4.1	-4.11	yes	++	no	complete	5	cotrimoxazole chloramphe0icol ge0tamici0	1	first first first	1	3	0	0	0	3	3	1
910	RD0210	2015	NA	no	0	male	8	16	NA	no	0	Unknown	Unknown	0	0	0	0	1	NA	NA	NA	NA	NA	NA	NA	NA	NA	NA	NA	NA	NA	-5.5	NA	yes	+	no	NA	NA	cotrimoxazole ceftriaxo0e metro0idazole	0	first second first	1	2	1	1	0	3	3	1
911	RD1017	2015	NA	no	0	male	8	16	NA	no	0	Non-reactive	Non-reactive	1	0	1	0	0	1	0	1	1	0	1	0	0	0	0	0	9.600000381	-3.68	-5.5	-5.13	yes	+	NA	missed	5	cotrimoxazole chloramphe0icol ge0tamici0	4	first first first	1	3	0	0	0	3	3	1
912	RD0647	2014	NA	no	0	female	9	10	NA	no	1	Reactive	Exposed	1	1	0	0	0	1	1	0	NA	0	1	1	1	0	0	0	11	NA	-4.91	NA	no	none	no	NA	5	cotrimoxazole amoxicilli0 ceftriaxo0e chloramphe0icol ge0tamici0 metro0idazole	5	first first second first first first	1	5	1	1	0	6	greater than 4 compounds	1
913	RD1128	2014	NA	no	0	female	9	10	NA	no	1	Reactive	Reactive	1	0	0	1	0	1	1	1	0	0	0	0	0	1	0	0	11	-4.59	-4.9	-2.8	no	none	NA	missed	5	cotrimoxazole chloramphe0icol ge0tamici0	5	first first first	1	3	0	0	0	3	3	1
914	RD1066	2020	0	no	0	female	10	8	NA	no	0	Non-reactive	Non-reactive	1	0	1	0	0	0	1	0	0	0	1	1	0	0	0	0	12.39999962	-2.22	-1.59	-0.48	yes	++	yes	complete	5	be0z1lpe0icilli0 ceftriaxo0e ge0tamici0 other	4	first second first other	1	2	1	1	1	3	3	0
915	RD0889	2012	0	yes	NA	male	12	NA	4	no	0	Unknown	Unknown	1	0	0	0	1	1	0	1	NA	0	1	0	0	0	0	0	NA	-3.26	-4.01	-3.38	yes	+	no	complete	5	cotrimoxazole ceftriaxo0e chloramphe0icol ge0tamici0	3	first second first first	1	3	1	1	0	4	greater than 4 compounds	1
916	RD0125	2012	0	yes	NA	male	11	NA	5	no	0	Unknown	Unknown	1	0	0	0	1	0	1	0	NA	0	1	1	0	0	0	1	NA	NA	-4.61	NA	no	none	no	complete	5	cotrimoxazole chloramphe0icol ge0tamici0	4	first first first	1	3	0	0	0	3	3	1
917	RD1123	2014	NA	no	0	male	20	8	NA	no	0	Non-reactive	Non-reactive	1	0	1	0	0	0	0	1	0	0	1	0	0	0	0	0	10.10000038	-3.95	-4.33	-3.63	yes	+	no	complete	5	cotrimoxazole chloramphe0icol ge0tamici0	2	first first first	1	3	0	0	0	3	3	1
918	RD0272	2014	NA	no	0	male	20	8	NA	no	0	Unknown	Unknown	0	0	0	0	1	0	1	0	NA	0	1	1	0	1	0	0	NA	NA	-4.49	NA	yes	+	no	complete	5	cotrimoxazole chloramphe0icol ge0tamici0	4	first first first	1	3	0	0	0	3	3	1
919	RD0449	2014	NA	no	0	male	8	0.5	NA	no	0	Unknown	Unknown	1	0	0	0	1	1	0	1	NA	0	0	1	1	1	0	0	NA	-4.81	-5.4	-3.74	NA	NA	no	NA	5	cotrimoxazole ceftriaxo0e metro0idazole	5	first second first	1	2	1	1	0	3	3	1
920	RD1378	2014	NA	no	0	male	8	0.5	NA	no	0	Unknown	Unknown	0	0	0	0	1	NA	NA	NA	NA	NA	NA	NA	NA	NA	NA	NA	10.5	-4.81	-5.19	-3.35	NA	NA	NA	NA	NA	cotrimoxazole other	0	first other	1	1	0	0	1	1	1	1
921	RD1317	2020	1	no	0	female	11	6	NA	no	0	Non-reactive	Non-reactive	1	0	1	0	0	0	0	1	0	0	1	0	0	0	0	0	11.5	-0.71	-2.88	-3.47	no	none	NA	missed	NA	cotrimoxazole chloramphe0icol ge0tamici0	2	first first first	1	3	0	0	0	3	3	1
922	RD1335	2021	0	no	0	male	25	5	NA	no	0	Unknown	Unknown	0	0	0	0	1	NA	NA	NA	NA	NA	NA	NA	NA	NA	NA	NA	11	-4.16	-4.66	-3.97	yes	+	NA	NA	NA	cotrimoxazole chloramphe0icol ge0tamici0	0	first first first	1	3	0	0	0	3	3	1
923	RD1332	2021	0	no	0	female	27	6	NA	no	0	Unknown	Unknown	0	0	0	0	1	NA	NA	NA	NA	NA	NA	NA	NA	NA	NA	NA	13	-3.34	-2.99	-1.44	yes	+++	NA	NA	NA	cotrimoxazole ceftriaxo0e ge0tamici0	0	first second first	1	2	1	1	0	3	3	1
924	RD0513	2012	0	no	0	male	22	7	NA	no	0	Unknown	Unknown	0	0	0	0	1	0	0	0	NA	0	0	0	0	0	0	0	NA	NA	-2.52	NA	yes	++	no	complete	5	cotrimoxazole amoxicilli0	0	first first	1	2	0	0	0	2	2	1
925	RD0859	2012	0	no	0	male	30	13	NA	no	0	Unknown	Unknown	0	0	0	0	1	0	1	0	NA	0	0	1	1	0	0	0	15	-3.21	-3.35	-2.3	yes	++	no	complete	5	cotrimoxazole be0z1lpe0icilli0 ceftriaxo0e ge0tamici0	3	first first second first	1	3	1	1	0	4	greater than 4 compounds	1
926	RD0782	2012	1	yes	NA	male	10	NA	7	no	1	Reactive	Exposed	1	1	0	0	0	0	1	0	NA	0	0	0	0	0	0	0	NA	-5.37	-7.36	-7.36	no	none	no	complete	5	cotrimoxazole chloramphe0icol ge0tamici0	1	first first first	1	3	0	0	0	3	3	1
927	RD1252	2014	NA	no	0	male	33	11	NA	no	1	Reactive	Reactive	1	0	0	1	0	0	1	1	0	NA	1	0	0	0	0	0	11.5	-4.23	-4.57	-3.58	NA	NA	NA	complete	5	cotrimoxazole be0z1lpe0icilli0 ge0tamici0 other	4	first first first other	1	3	0	0	1	3	3	1
928	RD0400	2014	NA	no	0	male	33	11	NA	no	0	Unknown	Unknown	0	0	0	0	1	0	0	0	NA	0	0	0	0	0	0	0	NA	-4.23	-4.52	-3.49	NA	NA	no	complete	5	cotrimoxazole chloramphe0icol ge0tamici0	0	first first first	1	3	0	0	0	3	3	1
929	RD0633	2014	0	no	0	male	53	7	NA	no	0	Unknown	Unknown	1	0	0	0	1	0	1	0	NA	0	0	1	1	1	0	1	NA	-5.05	-5.52	-4.74	yes	+	yes	complete	NA	cotrimoxazole ceftriaxo0e	6	first second	1	1	1	1	0	2	2	1
930	RD0003	2015	NA	no	0	male	10	5	NA	no	0	Unknown	Unknown	0	0	0	0	1	0	0	0	NA	0	0	1	1	0	0	0	NA	NA	-5.1	NA	yes	+	no	NA	5	cotrimoxazole chloramphe0icol ge0tamici0	2	first first first	1	3	0	0	0	3	3	1
931	RD0767	2015	NA	no	0	male	25	6	NA	no	0	Unknown	Unknown	1	0	0	0	1	NA	0	0	NA	0	0	0	0	0	0	0	NA	NA	-4.66	NA	yes	++	no	NA	5	cotrimoxazole chloramphe0icol ge0tamici0	0	first first first	1	3	0	0	0	3	3	1
932	RD1104	2015	NA	no	0	male	10	5	NA	no	1	Reactive	Exposed	1	1	0	0	0	0	0	0	0	0	0	0	0	0	0	0	9.149999619	-1.8	-5.1	-5.99	yes	+	NA	NA	5	cotrimoxazole ceftriaxo0e chloramphe0icol ge0tamici0 metro0idazole	0	first second first first first	1	4	1	1	0	5	greater than 4 compounds	1
933	RD1107	2015	NA	no	0	male	25	6	NA	yes	0	Non-reactive	Non-reactive	1	0	1	0	0	0	1	1	0	0	1	0	0	0	0	0	9.699999809	-3.68	-4.76	-4.46	yes	++	NA	NA	NA	cotrimoxazole chloramphe0icol ge0tamici0	3	first first first	1	3	0	0	0	3	3	1
934	RD1158	2018	1	no	0	female	11	4	NA	no	0	Unknown	Unknown	0	0	0	0	1	1	1	1	0	0	0	1	1	0	0	0	12	-2.21	-1.55	-0.5	yes	+	NA	missed	5	be0z1lpe0icilli0 ge0tamici0 other	5	first first other	1	2	0	0	1	2	2	0
935	RD0985	2021	NA	yes	NA	female	22	NA	3	no	0	Non-reactive	Non-reactive	1	0	1	0	0	0	1	1	0	0	1	0	0	1	0	1	10.5	NA	-4.48	NA	yes	++	NA	complete	5	cotrimoxazole be0z1lpe0icilli0 ceftriaxo0e metro0idazole	5	first first second first	1	3	1	1	0	4	greater than 4 compounds	1
936	RD0926	2014	NA	no	0	female	14	6	NA	yes	0	Unknown	Unknown	1	0	0	0	1	0	1	0	NA	0	0	0	0	0	0	0	NA	NA	-3.33	NA	yes	+	no	complete	5	cotrimoxazole chloramphe0icol ge0tamici0	1	first first first	1	3	0	0	0	3	3	1
937	RD0610	2015	1	no	0	female	12	7	NA	no	0	Unknown	Unknown	0	0	0	0	1	0	0	0	NA	0	0	1	0	1	0	0	NA	NA	-3.29	NA	no	none	no	complete	5	cotrimoxazole chloramphe0icol ciprofloxaci0 ge0tamici0	2	first first second first	1	3	1	1	0	4	greater than 4 compounds	1
938	RD0846	2016	0	no	0	male	61	7	NA	no	0	Unknown	Unknown	1	0	0	0	1	0	1	0	NA	0	1	0	1	0	0	0	NA	NA	-4.04	NA	NA	NA	no	complete	5	cotrimoxazole chloramphe0icol ge0tamici0	3	first first first	1	3	0	0	0	3	3	1
939	RD1493	2017	1	no	0	male	13	3	NA	no	0	Non-reactive	Non-reactive	1	0	1	0	0	0	0	0	0	NA	0	0	0	0	NA	0	11.10000038	-4.46	-4.79	-3.72	yes	++	NA	complete	5	cotrimoxazole other	0	first other	1	1	0	0	1	1	1	1
940	RD1476	2019	NA	no	0	female	12	6	NA	no	1	Reactive	Exposed	1	1	0	0	0	0	1	1	0	0	0	1	0	0	0	0	12.30000019	0.5	-1.46	-2.37	yes	+	NA	missed	5	cotrimoxazole be0z1lpe0icilli0 ge0tamici0 other	3	first first first other	1	3	0	0	1	3	3	1
941	RD0977	2020	0	yes	NA	female	25	NA	0.5	yes	0	Non-reactive	Non-reactive	1	0	1	0	0	0	1	0	0	0	0	1	1	0	0	0	12.19999981	-0.58	-0.96	-0.97	yes	++	no	NA	5	cotrimoxazole be0z1lpe0icilli0 ceftriaxo0e ge0tamici0	3	first first second first	1	3	1	1	0	4	greater than 4 compounds	1
942	RD0434	2012	1	no	0	female	11	5	NA	no	0	Unknown	Unknown	0	0	0	0	1	0	1	1	NA	0	0	1	0	0	0	0	9	-2.29	-4.96	-5.3	no	none	no	missed	5	cotrimoxazole	3	first	1	1	0	0	0	1	1	1
943	RD0504	2015	NA	yes	NA	female	32	NA	0.5	no	1	Reactive	Reactive	1	0	0	1	0	1	0	1	NA	0	1	0	1	0	0	0	NA	-3.36	NA	NA	no	none	no	complete	NA	cotrimoxazole be0z1lpe0icilli0 ge0tamici0	5	first first first	1	3	0	0	0	3	3	1
944	RD0283	2015	0	yes	NA	male	24	NA	10	no	0	Unknown	Unknown	0	0	0	0	1	1	0	1	NA	0	1	1	0	0	0	0	NA	NA	-4.76	NA	no	none	no	complete	5	cotrimoxazole be0z1lpe0icilli0 chloramphe0icol ge0tamici0	4	first first first first	1	4	0	0	0	4	greater than 4 compounds	1
945	RD1389	2015	0	yes	NA	male	24	NA	10	no	0	Unknown	Unknown	0	0	0	0	1	NA	NA	NA	NA	NA	NA	NA	NA	NA	NA	NA	9.699999809	-2.81	-4.86	-5.17	no	none	NA	NA	NA	amoxicilli0 be0z1lpe0icilli0 ge0tamici0 other	0	first first first other	1	3	0	0	1	3	3	0
946	RD1498	2018	0	no	0	male	48	6	NA	yes	0	Unknown	Unknown	0	0	0	0	1	0	1	1	0	0	1	1	0	1	0	0	10	-6.52	-6.29	-5.16	no	none	NA	complete	5	cotrimoxazole	5	first	1	1	0	0	0	1	1	1
947	RD1209	2021	1	no	0	male	14	8	NA	no	0	Non-reactive	Non-reactive	1	0	1	0	0	1	0	1	0	0	1	0	0	1	0	0	11.39999962	-2.44	-3.75	-3.71	no	none	NA	complete	5	cotrimoxazole ceftriaxo0e chloramphe0icol ge0tamici0	4	first second first first	1	3	1	1	0	4	greater than 4 compounds	1
948	RD0893	2012	NA	no	0	male	28	2	NA	yes	0	Unknown	Unknown	0	0	0	0	1	0	1	0	NA	0	0	0	0	0	0	0	15	NA	-1.81	NA	yes	+	no	NA	5	cotrimoxazole	1	first	1	1	0	0	0	1	1	1
949	RD0881	2012	0	no	0	female	33	9	NA	no	1	Reactive	Reactive	1	0	0	1	0	1	0	1	NA	0	1	0	0	0	0	0	NA	NA	-5.94	NA	no	none	no	complete	5	cotrimoxazole be0z1lpe0icilli0 ceftriaxo0e ge0tamici0	4	first first second first	1	3	1	1	0	4	greater than 4 compounds	1
950	RD0938	2013	0	no	0	female	27	6	NA	yes	0	Unknown	Unknown	0	0	0	0	1	0	0	0	NA	0	0	1	0	0	0	0	14	NA	-2.01	NA	yes	++	no	complete	5	cotrimoxazole amoxicilli0 chloramphe0icol ge0tamici0	1	first first first first	1	4	0	0	0	4	greater than 4 compounds	1
951	RD0445	2014	0	no	0	male	123	9	NA	no	0	Unknown	Unknown	0	0	0	0	1	0	1	0	NA	0	1	1	0	0	0	0	NA	-4.5	NA	-4.4	no	none	no	complete	NA	cotrimoxazole ceftriaxo0e chloramphe0icol ge0tamici0	3	first second first first	1	3	1	1	0	4	greater than 4 compounds	1
952	RD1280	2018	NA	yes	NA	female	8	NA	12	no	1	Reactive	Exposed	1	1	0	0	0	0	1	1	0	0	1	1	1	0	0	0	8	-2.02	-4.81	-5.1	no	none	NA	complete	5	amikaci0 be0z1lpe0icilli0 ceftriaxo0e ge0tamici0 other	5	second first second first other	1	2	1	2	1	4	greater than 4 compounds	0
953	RD1452	2020	0	no	0	female	11	15	NA	no	0	Unknown	Unknown	0	0	0	0	1	NA	NA	NA	NA	NA	NA	NA	NA	NA	NA	NA	12.10000038	-1.22	-2.05	-1.96	yes	++	NA	NA	NA	be0z1lpe0icilli0 ge0tamici0 other	0	first first other	1	2	0	0	1	2	2	0
954	RD0255	2012	1	yes	NA	male	10	NA	6	no	0	Unknown	Unknown	0	0	0	0	1	1	0	1	NA	0	1	1	0	0	0	0	NA	-3.62	-5.45	-5.31	no	none	no	complete	5	cotrimoxazole be0z1lpe0icilli0 ceftriaxo0e chloramphe0icol ge0tamici0	4	first first second first first	1	4	1	1	0	5	greater than 4 compounds	1
955	RD0002	2012	0	no	0	male	29	10	NA	no	0	Unknown	Unknown	0	0	0	0	1	0	0	0	NA	0	0	0	0	0	0	0	NA	NA	-3.4	NA	yes	++	no	missed	5	cotrimoxazole chloramphe0icol ge0tamici0	0	first first first	1	3	0	0	0	3	3	1
956	RD1483	2017	NA	no	0	female	41	7	NA	no	0	Non-reactive	Non-reactive	1	0	1	0	0	1	1	1	1	0	1	0	0	0	0	0	12.10999966	-4.8	-3.59	-0.76	yes	+++	NA	complete	NA	amoxicilli0 be0z1lpe0icilli0 ge0tamici0	5	first first first	1	3	0	0	0	3	3	0
957	RD1035	2014	NA	yes	NA	male	9	NA	5	no	0	Non-reactive	Non-reactive	1	0	1	0	0	0	0	0	0	0	0	0	0	0	0	1	11.5	NA	0.1	-4.16	NA	NA	NA	complete	5	cotrimoxazole amikaci0 ceftriaxo0e other	1	first second second other	1	1	1	2	1	3	3	1
958	RD0058	2014	NA	yes	NA	male	9	NA	5	no	0	Unknown	Unknown	1	0	0	0	1	0	0	0	NA	0	0	0	0	0	0	0	NA	NA	0.1	-4.16	NA	NA	yes	complete	5	cotrimoxazole chloramphe0icol ge0tamici0	1	first first first	1	3	0	0	0	3	3	1
959	RD1465	2021	1	no	0	female	11	9	NA	yes	0	Unknown	Unknown	0	0	0	0	1	NA	NA	NA	NA	NA	NA	NA	NA	NA	NA	NA	8	-6.54	-6.88	-4.74	no	none	NA	NA	NA		0		0	0	0	0	0	0	0	0
960	RD0321	2012	NA	yes	NA	male	14	NA	0.5	no	0	Unknown	Unknown	1	0	0	0	1	0	1	0	NA	0	0	1	1	0	0	0	10	-3.65	NA	NA	yes	+	no	complete	5	chloramphe0icol ge0tamici0	3	first first	1	2	0	0	0	2	2	0
961	RD0628	2013	1	no	0	female	5	7	NA	no	0	Unknown	Unknown	0	0	0	0	1	0	1	1	NA	0	0	1	0	0	1	0	NA	NA	-4.31	NA	yes	+	no	complete	5	cotrimoxazole be0z1lpe0icilli0 ge0tamici0 other	4	first first first other	1	3	0	0	1	3	3	1
962	RD1019	2014	NA	no	0	female	14	6	NA	no	0	Unknown	Unknown	0	0	0	0	1	0	1	1	0	0	1	1	0	0	0	0	11	-1.63	-3.23	-3.38	yes	+++	NA	missed	5	cotrimoxazole chloramphe0icol ge0tamici0	4	first first first	1	3	0	0	0	3	3	1
963	RD1242	2014	NA	no	0	male	3	8	NA	no	0	Non-reactive	Non-reactive	1	0	1	0	0	0	1	1	0	0	0	1	1	0	0	0	11.5	2.98	-0.51	-3.41	NA	NA	NA	complete	5	ceftriaxo0e ciprofloxaci0 other	4	second second other	0	0	1	2	1	2	2	0
964	RD0805	2014	NA	no	0	female	14	6	NA	no	0	Unknown	Unknown	1	0	0	0	1	0	0	0	NA	0	0	0	NA	0	0	0	11	-1.63	-3.32	-3.5	yes	+++	no	complete	5	cotrimoxazole amoxicilli0	0	first first	1	2	0	0	0	2	2	1
965	RD0761	2014	NA	no	0	male	3	8	NA	no	0	Unknown	Unknown	0	0	0	0	1	0	1	1	NA	0	NA	0	0	0	0	1	NA	NA	-0.51	NA	NA	NA	no	NA	5	cotrimoxazole	3	first	1	1	0	0	0	1	1	1
966	RD0639	2015	0	no	0	male	57	5	NA	no	0	Unknown	Unknown	1	0	0	0	1	0	0	1	NA	1	1	1	1	0	0	0	NA	NA	-6.53	NA	no	none	yes	complete	5	cotrimoxazole chloramphe0icol ge0tamici0	6	first first first	1	3	0	0	0	3	3	1
967	RD1084	2021	0	no	0	male	59	4	NA	yes	0	Non-reactive	Non-reactive	1	0	1	0	0	0	1	0	0	0	0	0	0	0	0	0	9.800000191	-7.16	-5.79	-3.35	no	none	NA	complete	5	cotrimoxazole cefotaxmie chloramphe0icol ge0tamici0	1	first second first first	1	3	1	1	0	4	greater than 4 compounds	1
968	RD0345	2012	0	no	0	female	38	11	NA	no	0	Unknown	Unknown	0	0	0	0	1	0	1	0	NA	0	0	1	1	0	0	0	NA	-5.76	-5.28	-3.02	yes	++	no	complete	5	cotrimoxazole be0z1lpe0icilli0 cefotaxmie ge0tamici0	3	first first second first	1	3	1	1	0	4	greater than 4 compounds	1
969	RD1331	2021	0	no	0	male	30	3	NA	no	1	Reactive	Reactive	1	0	0	1	0	1	1	1	0	NA	1	1	0	0	0	NA	10.69999981	-4.97	-4.44	-2.82	yes	+	no	NA	5	cotrimoxazole chloramphe0icol ge0tamici0	6	first first first	1	3	0	0	0	3	3	1
970	RD0689	2012	1	no	0	female	41	10	NA	no	0	Unknown	Unknown	0	0	0	0	1	0	0	1	NA	0	0	0	0	0	0	0	NA	-2.34	-2.1	-1.04	yes	+++	no	complete	5	cotrimoxazole chloramphe0icol ge0tamici0	1	first first first	1	3	0	0	0	3	3	1
971	RD0074	2014	NA	no	0	female	32	8	NA	no	0	Unknown	Unknown	0	0	0	0	1	0	0	0	NA	0	0	0	0	0	1	0	NA	NA	-4.2	NA	yes	+	no	complete	5	cotrimoxazole chloramphe0icol ge0tamici0	1	first first first	1	3	0	0	0	3	3	1
972	RD1255	2014	NA	no	0	female	32	8	NA	no	1	Reactive	Reactive	1	0	0	1	0	NA	1	0	0	NA	0	1	0	0	0	0	NA	NA	-3.75	NA	yes	+	NA	NA	5	be0z1lpe0icilli0 ge0tamici0 other	3	first first other	1	2	0	0	1	2	2	0
973	RD0248	2015	NA	no	0	female	38	10	NA	no	1	Reactive	Reactive	1	0	0	1	0	NA	1	1	NA	NA	0	1	0	1	1	0	NA	NA	-4.04	NA	yes	++	no	complete	5	cotrimoxazole	6	first	1	1	0	0	0	1	1	1
974	RD1425	2018	NA	no	0	male	33	8	NA	no	0	Unknown	Unknown	0	0	0	0	1	NA	NA	NA	NA	NA	NA	NA	NA	NA	NA	NA	12.19999981	-2.68	-1.93	-0.6	yes	++	NA	NA	NA	amoxicilli0 other	0	first other	1	1	0	0	1	1	1	0
975	RD0542	2012	0	yes	NA	male	10	NA	1	no	1	Reactive	Exposed	1	1	0	0	0	0	1	1	NA	0	0	1	1	0	0	0	NA	NA	NA	NA	no	none	no	missed	5	cotrimoxazole be0z1lpe0icilli0 ge0tamici0	4	first first first	1	3	0	0	0	3	3	1
976	RD1427	2018	0	no	0	male	36	7	NA	no	0	Unknown	Unknown	0	0	0	0	1	NA	NA	NA	NA	NA	NA	NA	NA	NA	NA	NA	14.5	-3.53	-1.62	0.63	yes	++	NA	NA	NA	be0z1lpe0icilli0 ge0tamici0 other	0	first first other	1	2	0	0	1	2	2	0
977	RD1295	2018	NA	no	0	male	31	7	NA	no	0	Non-reactive	Non-reactive	1	0	1	0	0	0	1	0	0	0	0	0	0	0	0	0	12.39999962	-1.76	-3.41	-3.74	no	none	NA	complete	5	be0z1lpe0icilli0 ge0tamici0	1	first first	1	2	0	0	0	2	2	0
978	RD0405	2012	0	no	0	male	20	8	NA	no	0	Unknown	Unknown	0	0	0	0	1	0	0	0	NA	0	0	1	0	0	0	0	12	-2.21	-3.11	-2.9	yes	++	no	complete	5		1		0	0	0	0	0	0	0	0
979	RD0314	2012	0	no	0	male	31	15	NA	no	0	Unknown	Unknown	0	0	0	0	1	0	0	0	NA	0	0	1	0	0	0	0	NA	-5.11	-4.74	-3.25	yes	+++	no	complete	5	cotrimoxazole amoxicilli0 metro0idazole	1	first first first	1	3	0	0	0	3	3	1
980	RD0599	2012	0	no	0	male	20	8	NA	no	0	Unknown	Unknown	0	0	0	0	1	NA	NA	NA	NA	NA	NA	NA	NA	NA	NA	NA	12	-2.21	-3.11	-2.9	yes	++	NA	NA	NA	cotrimoxazole amoxicilli0 chloramphe0icol ge0tamici0	0	first first first first	1	4	0	0	0	4	greater than 4 compounds	1
981	RD1273	2017	NA	no	0	female	25	4	NA	no	0	Unknown	Unknown	0	0	0	0	1	NA	1	0	0	0	0	1	1	0	0	0	13.30000019	-0.33	-0.54	-0.59	yes	+	no	NA	NA	be0z1lpe0icilli0 ge0tamici0	3	first first	1	2	0	0	0	2	2	0
982	RD1179	2018	0	no	0	female	20	6	NA	no	0	Unknown	Unknown	0	0	0	0	1	0	1	0	0	0	0	1	0	0	0	0	11.05000019	-3.84	-3.43	-1.91	yes	++	NA	missed	5	ceftriaxo0e other	2	second other	0	0	1	1	1	1	1	0
983	RD1449	2020	0	no	0	female	26	5	NA	no	0	Unknown	Unknown	0	0	0	0	1	NA	NA	NA	NA	NA	NA	NA	NA	NA	NA	NA	14.80000019	-1.18	0.52	1.55	yes	+++	NA	NA	NA		0		0	0	0	0	0	0	0	0
984	RD0781	2012	0	no	0	male	12	7	NA	no	0	Unknown	Unknown	0	0	0	0	1	0	0	1	NA	0	0	0	0	0	0	0	13	-2.42	-2.63	-1.92	yes	++	no	complete	5	cotrimoxazole	1	first	1	1	0	0	0	1	1	1
985	RD0440	2012	0	yes	NA	female	51	NA	6	no	0	Unknown	Unknown	1	0	0	0	1	0	0	0	NA	0	0	0	0	0	0	0	13	-2.59	-2.91	-1.96	yes	++	no	complete	5	cotrimoxazole ceftriaxo0e chloramphe0icol ge0tamici0	0	first second first first	1	3	1	1	0	4	greater than 4 compounds	1
986	RD0820	2016	0	no	0	male	19	8	NA	no	0	Unknown	Unknown	0	0	0	0	1	0	1	0	NA	0	0	1	0	0	0	0	NA	NA	-2.85	NA	no	none	no	complete	5	cotrimoxazole chloramphe0icol ge0tamici0	2	first first first	1	3	0	0	0	3	3	1
987	RD1279	2018	NA	yes	NA	male	28	NA	3	no	0	Non-reactive	Non-reactive	1	0	1	0	0	0	0	1	0	0	1	1	1	0	0	0	NA	NA	-3.92	NA	yes	++	NA	NA	5	amoxicilli0 be0z1lpe0icilli0 ge0tamici0 metro0idazole other	4	first first first first other	1	4	0	0	1	4	greater than 4 compounds	0
988	RD1189	2020	0	no	0	male	34	14	NA	no	0	Unknown	Unknown	0	0	0	0	1	0	1	0	0	0	0	1	0	0	0	0	14.5	-3.95	-2.66	-0.55	yes	+++	NA	missed	5	ceftriaxo0e other	2	second other	0	0	1	1	1	1	1	0
989	RD1186	2020	NA	no	0	male	28	3	NA	no	0	Unknown	Unknown	0	0	0	0	1	0	1	1	1	NA	1	0	0	0	0	0	12.5	-1.34	-2.39	-2.49	yes	+	NA	missed	5	be0z1lpe0icilli0 ceftriaxo0e ge0tamici0 other	4	first second first other	1	2	1	1	1	3	3	0
990	RD0017	2014	NA	no	0	male	22	4	NA	no	0	Unknown	Unknown	1	0	0	0	1	0	1	0	NA	0	1	1	0	0	0	0	NA	-2.41	-3.69	-3.62	yes	++	no	complete	5	cotrimoxazole chloramphe0icol ge0tamici0	3	first first first	1	3	0	0	0	3	3	1
991	RD0795	2016	0	no	0	male	15	6	NA	no	0	Unknown	Unknown	1	0	0	0	1	0	1	1	NA	0	0	0	0	0	0	1	NA	-1.25	-1.34	-1.06	yes	+++	no	complete	5	cotrimoxazole chloramphe0icol ge0tamici0	3	first first first	1	3	0	0	0	3	3	1
992	RD0772	2016	0	no	0	female	16	7	NA	no	0	Unknown	Unknown	1	0	0	0	1	0	1	0	NA	0	0	0	0	0	0	1	NA	NA	-2.13	NA	yes	++	no	NA	5	cotrimoxazole chloramphe0icol ge0tamici0	2	first first first	1	3	0	0	0	3	3	1
993	RD0899	2013	0	no	0	female	25	7	NA	yes	1	Reactive	Reactive	1	0	0	1	0	0	0	1	NA	0	0	0	0	0	0	0	NA	-2.01	-4.91	-5.37	yes	+	no	complete	5	cotrimoxazole be0z1lpe0icilli0 ceftriaxo0e ge0tamici0 other	2	first first second first other	1	3	1	1	1	4	greater than 4 compounds	1
994	RD0646	2013	0	no	0	male	22	4	NA	no	0	Unknown	Unknown	1	0	0	0	1	NA	0	1	NA	NA	0	0	0	0	0	0	13	-2.06	-2.26	-1.7	yes	+	no	NA	5	cotrimoxazole other	1	first other	1	1	0	0	1	1	1	1
995	RD0132	2016	NA	yes	NA	female	32	NA	7	no	0	Unknown	Unknown	1	0	0	0	1	0	1	0	NA	0	0	1	0	0	0	1	NA	NA	-2.98	NA	yes	+	no	complete	5	cotrimoxazole	3	first	1	1	0	0	0	1	1	1
996	RD0032	2012	NA	yes	NA	female	36	NA	12	no	0	Unknown	Unknown	0	0	0	0	1	0	1	1	NA	0	1	1	0	0	0	0	11	NA	-4.17	NA	no	none	no	complete	5	cotrimoxazole be0z1lpe0icilli0 ceftriaxo0e ge0tamici0	4	first first second first	1	3	1	1	0	4	greater than 4 compounds	1
997	RD0657	2012	0	no	0	female	24	8	NA	no	0	Unknown	Unknown	0	0	0	0	1	0	1	0	NA	0	0	1	0	0	0	0	NA	-2.4	-3.44	-2.96	no	none	no	complete	5	cotrimoxazole chloramphe0icol ge0tamici0	2	first first first	1	3	0	0	0	3	3	1
998	RD0045	2013	0	no	0	NA	62	5	NA	no	0	Unknown	Unknown	1	0	0	0	1	0	0	1	NA	0	0	0	0	0	0	0	NA	NA	NA	NA	no	none	no	complete	5	cotrimoxazole metro0idazole other	1	first first other	1	2	0	0	1	2	2	1
999	RD0585	2013	1	no	0	male	7	4	NA	no	0	Unknown	Unknown	0	0	0	0	1	NA	NA	NA	NA	NA	NA	NA	NA	NA	NA	NA	10	-5.6	-5.92	-3.42	no	none	NA	NA	NA	cotrimoxazole chloramphe0icol ge0tamici0	0	first first first	1	3	0	0	0	3	3	1
1000	RD0315	2013	0	no	0	male	108	9	NA	no	0	Unknown	Unknown	0	0	0	0	1	0	1	1	NA	0	1	1	0	0	0	0	NA	-5.08	-6.5	-5.95	no	none	no	complete	5	amoxicilli0 chloramphe0icol ge0tamici0 metro0idazole other	4	first first first first other	1	4	0	0	1	4	greater than 4 compounds	0
1001	RD0347	2014	NA	yes	NA	male	13	NA	2	no	0	Unknown	Unknown	1	0	0	0	1	1	0	1	NA	0	1	0	0	NA	NA	NA	NA	NA	-5.12	NA	no	none	no	NA	5	cotrimoxazole chloramphe0icol ge0tamici0	3	first first first	1	3	0	0	0	3	3	1
1002	RD0688	2015	0	no	0	NA	25	12	NA	no	0	Unknown	Unknown	0	0	0	0	1	0	1	0	NA	0	0	1	0	1	1	1	NA	NA	NA	NA	yes	++	no	complete	NA	cotrimoxazole chloramphe0icol ge0tamici0	5	first first first	1	3	0	0	0	3	3	1
1003	RD1308	2018	1	no	0	female	16	NA	NA	no	0	Unknown	Unknown	0	0	0	0	1	0	1	0	0	0	1	NA	0	0	0	0	10.85000038	-1.83	-3.47	-3.59	no	none	no	missed	5	ceftriaxo0e metro0idazole other	2	second first other	1	1	1	1	1	2	2	0
1004	RD1054	2019	NA	no	0	male	34	5	NA	no	0	Non-reactive	Non-reactive	1	0	1	0	0	0	1	NA	1	0	NA	NA	NA	NA	NA	NA	10.19999981	-4.78	-5.94	-5.75	yes	++	yes	NA	NA	be0z1lpe0icilli0 ge0tamici0 other	3	first first other	1	2	0	0	1	2	2	0
1005	RD0070	2012	0	no	0	female	20	4	NA	no	0	Unknown	Unknown	0	0	0	0	1	0	0	0	NA	0	1	0	0	0	0	0	13	NA	-2.37	NA	yes	++	no	complete	NA	cotrimoxazole amoxicilli0	1	first first	1	2	0	0	0	2	2	1
1006	RD1241	2014	NA	no	0	female	24	7	NA	no	1	Reactive	Reactive	1	0	0	1	0	0	1	0	0	0	0	1	0	1	0	0	12.44999981	-4.18	-4.42	-3.13	yes	+++	NA	complete	5	be0z1lpe0icilli0 ge0tamici0 other	4	first first other	1	2	0	0	1	2	2	0
1007	RD0618	2014	NA	no	0	female	24	7	NA	no	0	Unknown	Unknown	0	0	0	0	1	0	0	1	NA	0	1	1	0	0	0	0	NA	NA	-3.32	NA	yes	+++	no	NA	5	cotrimoxazole chloramphe0icol ge0tamici0	3	first first first	1	3	0	0	0	3	3	1
1008	RD0724	2016	NA	yes	NA	male	27	NA	2	no	0	Unknown	Unknown	1	0	0	0	1	1	0	1	NA	1	1	1	0	0	0	0	NA	NA	-4.5	NA	yes	+++	no	missed	5	cotrimoxazole	5	first	1	1	0	0	0	1	1	1
1009	RD0979	2019	0	yes	NA	female	145	NA	1	no	1	Reactive	Reactive	1	0	0	1	0	0	1	0	0	0	0	1	0	0	0	0	11.39999962	NA	NA	NA	NA	NA	NA	complete	5	cotrimoxazole ceftriaxo0e metro0idazole	3	first second first	1	2	1	1	0	3	3	1
1010	RD0702	2012	0	yes	NA	female	30	NA	6	no	0	Unknown	Unknown	1	0	0	0	1	0	1	0	NA	0	0	1	0	0	0	0	NA	NA	-4.82	NA	NA	NA	no	complete	5	cotrimoxazole chloramphe0icol ge0tamici0	2	first first first	1	3	0	0	0	3	3	1
1011	RD0770	2012	NA	no	0	female	11	6	NA	no	1	Reactive	Exposed	1	1	0	0	0	0	0	0	NA	0	1	1	0	1	0	0	NA	NA	-3.15	NA	NA	NA	no	complete	5	cotrimoxazole amoxicilli0	3	first first	1	2	0	0	0	2	2	1
1012	RD0407	2016	NA	no	0	male	10	4	NA	no	0	Unknown	Unknown	1	0	0	0	1	1	1	1	NA	0	1	1	0	0	0	0	11	-3.62	-3.63	-2.22	no	none	no	missed	5	cotrimoxazole chloramphe0icol ge0tamici0	5	first first first	1	3	0	0	0	3	3	1
1013	RD1448	2020	1	no	0	male	8	4	NA	no	0	Unknown	Unknown	0	0	0	0	1	NA	NA	NA	NA	NA	NA	NA	NA	NA	NA	NA	10.60000038	-4.36	-4.89	-3.33	no	none	NA	NA	NA	be0z1lpe0icilli0 ge0tamici0 other	0	first first other	1	2	0	0	1	2	2	0
1014	RD0698	2012	NA	no	0	male	29	6	NA	no	0	Unknown	Unknown	0	0	0	0	1	0	0	0	NA	0	0	0	0	0	0	1	NA	NA	-3.55	NA	yes	+	no	complete	5	cotrimoxazole chloramphe0icol ge0tamici0	1	first first first	1	3	0	0	0	3	3	1
1015	RD0631	2012	0	no	0	female	NA	8	NA	no	0	Unknown	Unknown	0	0	0	0	1	0	0	0	NA	0	1	0	0	0	0	0	NA	NA	NA	NA	yes	+++	no	complete	5	cotrimoxazole chloramphe0icol ge0tamici0	1	first first first	1	3	0	0	0	3	3	1
1016	RD0810	2013	NA	no	0	male	72	7	NA	no	0	Unknown	Unknown	1	0	0	0	1	0	0	0	NA	0	1	0	0	0	0	0	NA	NA	-6.96	NA	no	none	yes	complete	5	cotrimoxazole other	2	first other	1	1	0	0	1	1	1	1
1017	RD0863	2016	0	yes	NA	female	34	NA	1	no	0	Unknown	Unknown	1	0	0	0	1	0	0	0	NA	0	1	1	0	1	0	1	NA	NA	-2.8	NA	yes	+++	no	complete	5	cotrimoxazole chloramphe0icol ge0tamici0	4	first first first	1	3	0	0	0	3	3	1
1018	RD1428	2017	1	yes	NA	female	13	NA	7	no	0	Unknown	Unknown	0	0	0	0	1	0	0	0	0	NA	0	0	0	0	0	1	10.5	-4.35	-4.7	-3.31	no	none	yes	NA	5	be0z1lpe0icilli0 ge0tamici0 other	2	first first other	1	2	0	0	1	2	2	0
1019	RD1306	2018	NA	yes	NA	male	24	NA	3	yes	0	Non-reactive	Non-reactive	1	0	1	0	0	0	1	0	0	0	1	0	0	0	0	0	9	-2.66	-5.86	-6.83	no	none	NA	complete	5	ceftriaxo0e	2	second	0	0	1	1	0	1	1	0
1020	RD1065	2018	0	no	0	female	22	7	NA	yes	1	Reactive	Reactive	1	0	0	1	0	0	1	0	0	0	0	0	0	0	0	0	11.05000019	-2.9	-3.88	-3.32	no	none	NA	NA	5	be0z1lpe0icilli0 ge0tamici0 other	2	first first other	1	2	0	0	1	2	2	0
1021	RD1085	2021	0	no	0	male	24	4	NA	no	0	Non-reactive	Non-reactive	1	0	1	0	0	0	1	0	0	0	1	1	1	0	0	0	14.30000019	-5.24	-3.99	-1.86	no	none	NA	missed	5	cotrimoxazole chloramphe0icol ge0tamici0	4	first first first	1	3	0	0	0	3	3	1
1022	RD0107	2012	1	yes	NA	male	7	NA	17	no	0	Unknown	Unknown	1	0	0	0	1	0	1	0	NA	1	0	1	0	0	0	0	8	-8.37	-6.71	-0.73	no	none	no	missed	3	cotrimoxazole be0z1lpe0icilli0 ceftriaxo0e chloramphe0icol ge0tamici0 metro0idazole	4	first first second first first first	1	5	1	1	0	6	greater than 4 compounds	1
1023	RD0784	2015	0	yes	NA	female	131	NA	10	no	0	Unknown	Unknown	0	0	0	0	1	0	0	0	NA	NA	0	0	0	0	0	NA	NA	NA	NA	NA	NA	NA	yes	NA	5	cotrimoxazole ceftriaxo0e chloramphe0icol ge0tamici0	1	first second first first	1	3	1	1	0	4	greater than 4 compounds	1
1024	RD1228	2015	0	yes	NA	female	131	NA	10	no	0	Unknown	Unknown	0	0	0	0	1	1	1	1	0	0	1	0	0	0	0	0	15.05000019	NA	NA	NA	NA	NA	NA	missed	5	cotrimoxazole	4	first	1	1	0	0	0	1	1	1
1025	RD0137	2016	NA	no	0	male	19	5	NA	no	1	Reactive	Reactive	1	0	0	1	0	0	0	0	NA	0	0	1	0	0	0	0	NA	NA	-5.82	NA	yes	+	no	complete	NA	cotrimoxazole chloramphe0icol ge0tamici0	2	first first first	1	3	0	0	0	3	3	1
1026	RD1143	2018	NA	yes	NA	female	18	NA	2	no	1	Reactive	Reactive	1	0	0	1	0	0	1	1	0	0	0	1	0	0	0	1	10.19999981	-1.28	-3.6	-4.09	yes	++	NA	complete	5	be0z1lpe0icilli0 ge0tamici0	5	first first	1	2	0	0	0	2	2	0
1027	RD1167	2018	NA	no	0	female	7	12	NA	no	1	Reactive	Exposed	1	1	0	0	0	0	1	1	0	0	1	0	0	0	0	0	10.30000019	-2.07	-3.55	-3.08	no	none	NA	complete	5	be0z1lpe0icilli0 ge0tamici0 other	3	first first other	1	2	0	0	1	2	2	0
1028	RD0973	2019	0	yes	NA	female	17	NA	2	no	0	Non-reactive	Non-reactive	1	0	1	0	0	1	0	1	0	0	1	1	0	0	0	0	10.89999962	-1.63	-3.28	-3.45	NA	NA	NA	complete	NA	cotrimoxazole chloramphe0icol ge0tamici0	4	first first first	1	3	0	0	0	3	3	1
1029	RD1216	2020	0	yes	NA	female	120	NA	1	no	0	Non-reactive	Non-reactive	1	0	1	0	0	1	1	1	0	0	1	0	0	0	0	0	12.5	NA	-5.97	NA	no	none	NA	NA	5	cotrimoxazole ceftriaxo0e chloramphe0icol ge0tamici0	4	first second first first	1	3	1	1	0	4	greater than 4 compounds	1
1030	RD0984	2021	0	yes	NA	male	7	NA	2	no	0	Non-reactive	Non-reactive	1	0	1	0	0	1	1	1	0	NA	1	1	0	0	0	0	11.5	NA	-2.21	NA	no	none	NA	missed	5	cotrimoxazole ceftriaxo0e	5	first second	1	1	1	1	0	2	2	1
1031	RD0972	2020	0	yes	NA	female	39	NA	9	yes	0	Unknown	Unknown	0	0	0	0	1	1	1	1	0	0	1	0	0	0	0	0	10.69999981	-2.64	-3.76	-3.22	no	none	NA	complete	5	cotrimoxazole ge0tamici0	4	first first	1	2	0	0	0	2	2	1
1032	RD0771	2013	1	no	0	female	14	17	NA	no	0	Unknown	Unknown	1	0	0	0	1	0	1	1	NA	0	1	1	0	0	0	0	10	NA	-4.01	NA	yes	+	no	complete	5	cotrimoxazole be0z1lpe0icilli0 chloramphe0icol ge0tamici0 metro0idazole other	4	first first first first first other	1	5	0	0	1	5	greater than 4 compounds	1
1033	RD0904	2014	NA	no	0	female	11	9	NA	yes	0	Unknown	Unknown	0	0	0	0	1	0	1	1	NA	0	1	1	1	0	0	1	NA	NA	-2.66	NA	no	none	no	NA	5	cotrimoxazole ceftriaxo0e metro0idazole	6	first second first	1	2	1	1	0	3	3	1
1034	RD1307	2014	NA	yes	NA	female	11	NA	1	no	0	Non-reactive	Non-reactive	1	0	1	0	0	0	1	0	0	0	1	1	0	0	0	0	NA	NA	-5.35	NA	no	none	NA	complete	5		3		0	0	0	0	0	0	0	0
1035	RD0165	2014	NA	yes	NA	female	11	NA	1	no	0	Unknown	Unknown	0	0	0	0	1	0	0	1	NA	0	0	1	1	0	0	1	NA	NA	NA	NA	no	none	no	complete	5	cotrimoxazole be0z1lpe0icilli0 ge0tamici0	4	first first first	1	3	0	0	0	3	3	1
1036	RD1014	2014	NA	no	0	female	11	9	NA	yes	0	Non-reactive	Non-reactive	1	0	1	0	0	0	0	1	0	0	0	0	0	0	0	0	10.64999962	-1.14	-2.61	-2.8	no	none	no	complete	5	cotrimoxazole chloramphe0icol ge0tamici0	1	first first first	1	3	0	0	0	3	3	1
1037	RD0762	2014	1	yes	NA	male	16	NA	3	no	0	Unknown	Unknown	1	0	0	0	1	0	1	0	NA	0	0	0	0	0	0	0	NA	NA	-4.73	NA	no	none	yes	complete	5	cotrimoxazole chloramphe0icol ge0tamici0	2	first first first	1	3	0	0	0	3	3	1
1038	RD0333	2012	0	no	0	male	29	3	NA	no	0	Unknown	Unknown	0	0	0	0	1	0	1	1	NA	0	0	1	1	0	0	0	12	NA	-3.27	NA	no	none	no	complete	5	cotrimoxazole be0z1lpe0icilli0 ceftriaxo0e chloramphe0icol ge0tamici0	4	first first second first first	1	4	1	1	0	5	greater than 4 compounds	1
1039	RD0438	2012	NA	no	0	female	22	9	NA	no	0	Unknown	Unknown	0	0	0	0	1	0	1	0	NA	0	0	1	0	0	0	0	NA	-1.48	-3.28	-3.44	yes	++	no	complete	5	cotrimoxazole chloramphe0icol ciprofloxaci0 ge0tamici0	2	first first second first	1	3	1	1	0	4	greater than 4 compounds	1
1040	RD0310	2016	0	no	0	female	132	2	NA	no	1	Reactive	Reactive	1	0	0	1	0	0	1	0	NA	0	0	1	1	1	0	1	NA	-2.26	NA	-6.13	no	none	no	complete	5	cotrimoxazole	6	first	1	1	0	0	0	1	1	1
1041	RD0014	2012	NA	no	0	female	23	6	NA	no	0	Unknown	Unknown	0	0	0	0	1	0	0	0	NA	0	0	0	0	0	0	0	15	-2.05	-1.02	0.08	yes	+++	no	complete	5	cotrimoxazole chloramphe0icol ge0tamici0	0	first first first	1	3	0	0	0	3	3	1
1042	RD0950	2014	0	no	0	male	28	20	NA	yes	1	Reactive	Reactive	1	0	0	1	0	0	0	0	NA	0	1	0	0	0	0	1	NA	NA	-3.62	NA	yes	+++	no	complete	5	cotrimoxazole ceftriaxo0e chloramphe0icol ge0tamici0	3	first second first first	1	3	1	1	0	4	greater than 4 compounds	1
1043	RD0399	2015	0	no	0	male	29	5	NA	no	0	Unknown	Unknown	1	0	0	0	1	0	1	0	NA	0	0	0	0	0	0	0	NA	NA	-2.68	NA	yes	++	no	complete	5	cotrimoxazole chloramphe0icol ge0tamici0	1	first first first	1	3	0	0	0	3	3	1
1044	RD0457	2013	0	no	0	female	151	6	NA	no	0	Unknown	Unknown	1	0	0	0	1	0	0	0	NA	NA	0	0	0	NA	NA	0	NA	-3.97	NA	-3.6	yes	++	no	complete	5	cotrimoxazole amoxicilli0 chloramphe0icol ge0tamici0 other	0	first first first first other	1	4	0	0	1	4	greater than 4 compounds	1
1045	RD0540	2014	1	no	0	male	18	5	NA	no	0	Unknown	Unknown	1	0	0	0	1	0	1	0	NA	0	0	0	0	0	0	0	NA	NA	-2.99	NA	yes	+	no	complete	5	cotrimoxazole chloramphe0icol ge0tamici0	1	first first first	1	3	0	0	0	3	3	1
1046	RD0992	2014	1	no	0	male	18	5	NA	no	0	Unknown	Unknown	0	0	0	0	1	0	0	1	0	0	1	1	0	0	0	0	NA	NA	-3.31	NA	yes	+	NA	complete	5	cotrimoxazole metro0idazole	3	first first	1	2	0	0	0	2	2	1
1047	RD1431	2018	1	no	0	female	12	6	NA	yes	0	Unknown	Unknown	0	0	0	0	1	NA	NA	NA	NA	NA	NA	NA	NA	NA	NA	NA	11.5	-1.94	-2.69	-2.31	no	none	NA	NA	NA	other	0	other	0	0	0	0	1	0	0	0
1048	RD1320	2020	1	no	0	male	13	5	NA	no	0	Non-reactive	Non-reactive	1	0	1	0	0	0	0	1	0	NA	0	1	0	0	0	0	11.19999981	-3.47	-4.07	-3.35	no	none	no	complete	5	cotrimoxazole ceftriaxo0e chloramphe0icol ge0tamici0 metro0idazole	2	first second first first first	1	4	1	1	0	5	greater than 4 compounds	1
1049	RD0876	2012	0	no	0	NA	100	7	NA	no	0	Unknown	Unknown	0	0	0	0	1	0	1	0	NA	0	0	1	0	0	0	0	13	NA	NA	NA	yes	++	no	complete	5	chloramphe0icol ge0tamici0	2	first first	1	2	0	0	0	2	2	0
1050	RD0269	2016	NA	no	0	male	16	13	NA	no	1	Reactive	Exposed	1	1	0	0	0	0	1	0	NA	0	0	0	0	0	0	0	NA	NA	-6.2	NA	no	none	no	NA	5	cotrimoxazole be0z1lpe0icilli0 chloramphe0icol ge0tamici0	1	first first first first	1	4	0	0	0	4	greater than 4 compounds	1
1051	RD0638	2016	0	yes	NA	female	49	NA	6	no	0	Unknown	Unknown	1	0	0	0	1	0	0	0	NA	0	0	0	0	0	0	0	NA	NA	-4.08	NA	yes	+++	no	NA	5	cotrimoxazole be0z1lpe0icilli0 ge0tamici0	0	first first first	1	3	0	0	0	3	3	1
1052	RD1144	2018	NA	yes	NA	male	11	NA	5	no	0	Non-reactive	Non-reactive	1	0	1	0	0	0	0	0	0	0	0	0	0	0	0	0	11.35000038	-2.38	-3.58	-3.33	no	none	NA	complete	5	be0z1lpe0icilli0 ge0tamici0	0	first first	1	2	0	0	0	2	2	0
1053	RD0113	2014	0	no	0	female	43	7	NA	no	0	Unknown	Unknown	0	0	0	0	1	0	0	0	NA	0	0	0	0	1	1	0	NA	NA	-2.41	NA	yes	+++	no	NA	5	cotrimoxazole chloramphe0icol ge0tamici0	2	first first first	1	3	0	0	0	3	3	1
1054	RD1254	2014	0	no	0	female	43	7	NA	no	0	Non-reactive	Non-reactive	1	0	1	0	0	0	NA	NA	NA	0	NA	NA	NA	NA	NA	NA	12.5	-2.7	-2.29	-0.97	yes	+++	yes	complete	3	be0z1lpe0icilli0 ge0tamici0 other	2	first first other	1	2	0	0	1	2	2	0
1055	RD0209	2014	NA	no	0	male	27	7	NA	no	0	Unknown	Unknown	0	0	0	0	1	0	1	1	NA	0	1	0	0	0	0	1	NA	NA	-2.41	NA	yes	++	no	complete	5	cotrimoxazole ceftriaxo0e chloramphe0icol ge0tamici0	4	first second first first	1	3	1	1	0	4	greater than 4 compounds	1
1056	RD1015	2014	NA	no	0	male	27	7	NA	no	0	Non-reactive	Non-reactive	1	0	1	0	0	0	1	0	0	0	1	1	0	0	0	0	12.19999981	-1.24	-2.27	-2.38	yes	++	no	missed	5	cotrimoxazole ceftriaxo0e	3	first second	1	1	1	1	0	2	2	1
1057	RD0819	2015	NA	no	0	male	28	15	NA	no	0	Unknown	Unknown	0	0	0	0	1	0	0	0	NA	0	0	1	0	0	0	0	NA	-6.8	NA	NA	no	none	yes	complete	5	cotrimoxazole chloramphe0icol ge0tamici0	2	first first first	1	3	0	0	0	3	3	1
1058	RD1217	2015	NA	no	0	male	28	15	NA	no	0	Non-reactive	Non-reactive	1	0	1	0	0	0	1	0	0	1	0	0	0	0	0	0	11.19999981	-6.8	-5.71	-3.62	no	none	yes	complete	5	cotrimoxazole ceftriaxo0e chloramphe0icol ge0tamici0	3	first second first first	1	3	1	1	0	4	greater than 4 compounds	1
1059	RD0528	2016	0	no	0	male	52	5	NA	no	0	Unknown	Unknown	0	0	0	0	1	0	0	0	NA	1	0	1	0	0	0	0	NA	-4.05	-4.7	-4.09	yes	++	yes	NA	5	cotrimoxazole be0z1lpe0icilli0 ge0tamici0	3	first first first	1	3	0	0	0	3	3	1
1060	RD1237	2014	0	no	0	female	29	6	NA	no	0	Unknown	Unknown	0	0	0	0	1	0	0	0	0	0	0	0	0	1	0	0	13.14999962	-2.23	-0.77	0.67	yes	+++	yes	complete	2	cotrimoxazole chloramphe0icol ge0tamici0	3	first first first	1	3	0	0	0	3	3	1
1061	RD0285	2014	0	no	0	female	29	6	NA	no	0	Unknown	Unknown	0	0	0	0	1	0	1	1	NA	NA	0	0	0	0	0	1	NA	NA	-0.82	NA	yes	+++	no	NA	5	cotrimoxazole amoxicilli0 chloramphe0icol ge0tamici0	3	first first first first	1	4	0	0	0	4	greater than 4 compounds	1
1062	RD1046	2017	0	no	0	male	18	5	NA	yes	0	Non-reactive	Non-reactive	1	0	1	0	0	0	0	0	0	1	0	0	1	0	0	0	11.05000019	-4.43	-4.76	-3.94	no	none	yes	complete	5	other	3	other	0	0	0	0	1	0	0	0
1063	RD0342	2012	0	no	0	female	30	6	NA	no	0	Unknown	Unknown	1	0	0	0	1	0	0	1	NA	0	0	0	0	0	0	1	NA	NA	-1.08	NA	yes	++	no	complete	5	cotrimoxazole amoxicilli0	2	first first	1	2	0	0	0	2	2	1
1064	RD0393	2016	NA	no	0	male	23	7	NA	no	0	Unknown	Unknown	1	0	0	0	1	0	0	0	NA	0	0	0	0	0	0	0	NA	NA	-0.49	NA	yes	+++	no	complete	5	cotrimoxazole be0z1lpe0icilli0 ge0tamici0	0	first first first	1	3	0	0	0	3	3	1
1065	RD1099	2021	0	yes	NA	female	59	NA	0.5	yes	0	Non-reactive	Non-reactive	1	0	1	0	0	NA	0	1	0	0	1	1	0	0	0	0	NA	NA	NA	NA	NA	NA	NA	complete	4	cotrimoxazole chloramphe0icol ge0tamici0	4	first first first	1	3	0	0	0	3	3	1
1066	RD0614	2012	0	yes	NA	female	29	NA	3	no	1	Reactive	Reactive	1	0	0	1	0	0	1	1	NA	0	1	1	0	0	0	0	NA	NA	-4.53	NA	no	none	no	complete	5	cotrimoxazole be0z1lpe0icilli0 ceftriaxo0e ge0tamici0	5	first first second first	1	3	1	1	0	4	greater than 4 compounds	1
1067	RD0057	2014	NA	yes	NA	male	116	NA	5	no	0	Unknown	Unknown	1	0	0	0	1	NA	0	1	NA	NA	1	1	1	0	0	1	NA	NA	-6.55	NA	yes	+++	no	complete	5	cotrimoxazole ceftriaxo0e chloramphe0icol ge0tamici0 metro0idazole	5	first second first first first	1	4	1	1	0	5	greater than 4 compounds	1
1068	RD0048	2012	0	no	0	female	36	6	NA	no	0	Unknown	Unknown	1	0	0	0	1	0	0	0	NA	0	0	0	0	0	0	0	NA	NA	-2.94	NA	yes	+	no	complete	5	cotrimoxazole chloramphe0icol ge0tamici0	0	first first first	1	3	0	0	0	3	3	1
1069	RD0390	2013	0	no	0	male	77	5	NA	no	0	Unknown	Unknown	0	0	0	0	1	NA	0	0	NA	NA	0	1	0	0	0	0	12	-4.02	-4.22	-2.15	yes	++	no	NA	5	cotrimoxazole chloramphe0icol ge0tamici0	1	first first first	1	3	0	0	0	3	3	1
1070	RD1333	2021	0	no	0	female	22	5	NA	no	0	Unknown	Unknown	0	0	0	0	1	NA	NA	NA	NA	NA	NA	NA	NA	NA	NA	NA	13.80000019	-1.8	0.03	1.26	yes	++	NA	NA	NA	cotrimoxazole chloramphe0icol ge0tamici0	0	first first first	1	3	0	0	0	3	3	1
1071	RD0898	2012	1	no	0	female	27	5	NA	yes	0	Unknown	Unknown	1	0	0	0	1	0	1	0	NA	0	0	1	0	0	0	0	NA	NA	-7.3	NA	no	none	no	complete	5	cotrimoxazole be0z1lpe0icilli0 ge0tamici0	2	first first first	1	3	0	0	0	3	3	1
1072	RD1271	2017	1	no	0	male	14	4	NA	no	1	Reactive	Exposed	1	1	0	0	0	0	0	1	0	0	1	1	1	1	0	NA	10.60000038	NA	-6.92	NA	no	none	NA	NA	5	be0z1lpe0icilli0 ge0tamici0	5	first first	1	2	0	0	0	2	2	0
1073	RD1076	2020	1	no	0	male	11	3	NA	no	1	Reactive	Reactive	1	0	0	1	0	1	1	1	0	0	1	0	0	0	0	0	12.5	-3.67	-3.58	-2.19	no	none	NA	missed	5	cotrimoxazole chloramphe0icol ge0tamici0	5	first first first	1	3	0	0	0	3	3	1
1074	RD1068	2020	0	no	0	male	156	8	NA	no	0	Unknown	Unknown	0	0	0	0	1	0	1	0	0	0	1	0	0	0	0	0	15.69999981	-6.6	NA	-1.02	yes	+++	NA	missed	5	be0z1lpe0icilli0 ge0tamici0 other	2	first first other	1	2	0	0	1	2	2	0
1075	RD1190	2020	1	no	0	male	15	4	NA	no	0	Non-reactive	Non-reactive	1	0	1	0	0	0	0	0	0	0	0	1	0	0	0	0	11	-4.57	-5.06	-4.25	no	none	NA	NA	5	be0z1lpe0icilli0 ceftriaxo0e ge0tamici0 other	1	first second first other	1	2	1	1	1	3	3	0
1076	RD0974	2020	NA	yes	NA	male	23	NA	3	no	0	Non-reactive	Non-reactive	1	0	1	0	0	NA	0	0	0	0	0	0	0	0	0	0	9.5	-7.06	-6.14	-4.25	no	none	NA	complete	5	cotrimoxazole ceftriaxo0e	0	first second	1	1	1	1	0	2	2	1
1077	RD0303	2014	0	no	0	female	84	8	NA	no	0	Unknown	Unknown	0	0	0	0	1	0	0	0	NA	0	0	0	0	0	0	1	NA	NA	-2.63	NA	yes	+++	no	complete	5	cotrimoxazole ceftriaxo0e chloramphe0icol ge0tamici0	1	first second first first	1	3	1	1	0	4	greater than 4 compounds	1
1078	RD0999	2014	0	no	0	female	84	8	NA	no	0	Non-reactive	Non-reactive	1	0	1	0	0	NA	0	1	0	0	1	0	0	0	0	0	NA	NA	-2.88	NA	yes	+++	no	missed	4	cotrimoxazole chloramphe0icol ge0tamici0	3	first first first	1	3	0	0	0	3	3	1
1079	RD0672	2012	0	no	0	female	33	7	NA	no	0	Unknown	Unknown	1	0	0	0	1	0	1	0	NA	0	1	1	0	0	0	0	NA	-1.61	-3.54	-3.74	no	none	no	complete	5	cotrimoxazole ge0tamici0	3	first first	1	2	0	0	0	2	2	1
1080	RD1000	2014	0	no	0	female	21	4	NA	no	0	Non-reactive	Non-reactive	1	0	1	0	0	0	1	0	0	1	0	1	0	0	0	0	NA	NA	0.93	NA	yes	++	yes	complete	NA	cotrimoxazole chloramphe0icol ge0tamici0 metro0idazole	4	first first first first	1	4	0	0	0	4	greater than 4 compounds	1
1081	RD0206	2014	0	no	0	female	21	4	NA	no	0	Unknown	Unknown	0	0	0	0	1	0	0	1	NA	0	0	1	0	0	0	1	NA	NA	0.88	NA	yes	++	no	complete	5	cotrimoxazole chloramphe0icol ge0tamici0	3	first first first	1	3	0	0	0	3	3	1
1082	RD0583	2016	0	no	0	male	59	13	NA	no	0	Unknown	Unknown	0	0	0	0	1	NA	NA	NA	NA	NA	NA	NA	NA	NA	NA	NA	NA	NA	-3.46	NA	yes	+++	NA	NA	NA		0		0	0	0	0	0	0	0	0
1083	RD0454	2016	NA	yes	NA	male	10	NA	7	no	0	Unknown	Unknown	1	0	0	0	1	0	0	0	NA	0	0	1	1	0	0	0	NA	NA	-5.81	NA	no	none	no	complete	5	cotrimoxazole amikaci0 ceftriaxo0e chloramphe0icol	2	first second second first	1	2	1	2	0	4	greater than 4 compounds	1
1084	RD1433	2018	1	no	1	male	10	NA	NA	no	0	Unknown	Unknown	0	0	0	0	1	NA	NA	NA	NA	NA	NA	NA	NA	NA	NA	NA	11.39999962	-3.79	-8.65	NA	no	none	NA	NA	NA	be0z1lpe0icilli0 ge0tamici0	0	first first	1	2	0	0	0	2	2	0
1085	RD1191	2020	0	no	0	female	32	6	NA	no	1	Reactive	Reactive	1	0	0	1	0	1	1	1	0	NA	0	1	1	0	0	0	10.39999962	-5.84	-5.47	-3.34	yes	+	NA	complete	5	ceftriaxo0e other	6	second other	0	0	1	1	1	1	1	0
1086	RD1336	2021	0	no	0	female	22	4	NA	no	0	Unknown	Unknown	0	0	0	0	1	NA	NA	NA	NA	NA	NA	NA	NA	NA	NA	NA	12.80000019	-3.37	-3.41	-2.23	yes	+	NA	NA	NA	cotrimoxazole chloramphe0icol ge0tamici0	0	first first first	1	3	0	0	0	3	3	1
1087	RD0512	2012	0	yes	NA	male	15	NA	2	no	0	Unknown	Unknown	1	0	0	0	1	0	0	0	NA	0	0	1	0	0	0	0	NA	-4.41	-4.17	-2.81	no	none	no	complete	5	cotrimoxazole ceftriaxo0e chloramphe0icol ge0tamici0	1	first second first first	1	3	1	1	0	4	greater than 4 compounds	1
1088	RD0966	2021	1	no	0	female	15	5	NA	no	0	Unknown	Unknown	0	0	0	0	1	0	1	0	0	0	0	0	0	0	0	0	12.69999981	-1.1	-1.63	-1.55	no	none	yes	NA	5	chloramphe0icol ge0tamici0	2	first first	1	2	0	0	0	2	2	0
1089	RD0281	2012	0	no	0	male	23	7	NA	no	0	Unknown	Unknown	0	0	0	0	1	0	1	1	NA	0	1	1	1	0	0	0	NA	NA	-2.36	NA	yes	+	no	complete	5	cotrimoxazole be0z1lpe0icilli0 ge0tamici0	5	first first first	1	3	0	0	0	3	3	1
1090	RD0015	2012	0	no	0	female	23	4	NA	no	0	Unknown	Unknown	0	0	0	0	1	0	1	0	NA	0	0	0	0	0	0	0	NA	-3	-2.46	-1.17	yes	++	no	complete	5	cotrimoxazole be0z1lpe0icilli0 ge0tamici0	1	first first first	1	3	0	0	0	3	3	1
1091	RD0813	2013	0	yes	NA	male	24	NA	2	no	0	Unknown	Unknown	0	0	0	0	1	NA	0	1	NA	0	0	1	0	NA	NA	NA	12	-0.04	-2.29	-3.37	yes	+++	no	NA	5	cotrimoxazole ceftriaxo0e chloramphe0icol ge0tamici0 metro0idazole other	2	first second first first first other	1	4	1	1	1	5	greater than 4 compounds	1
1092	RD1221	2021	0	yes	NA	male	97	NA	2	no	0	Non-reactive	Non-reactive	1	0	1	0	0	1	1	1	0	0	1	1	1	0	0	0	13	NA	-3.5	NA	no	none	NA	missed	5	cotrimoxazole chloramphe0icol ge0tamici0 metro0idazole	6	first first first first	1	4	0	0	0	4	greater than 4 compounds	1
1093	RD0249	2012	0	no	0	female	12	6	NA	no	0	Unknown	Unknown	1	0	0	0	1	0	0	1	NA	0	1	1	0	0	0	0	NA	NA	-0.5	NA	yes	++	no	complete	5	cotrimoxazole chloramphe0icol ge0tamici0	3	first first first	1	3	0	0	0	3	3	1
1094	RD0697	2012	0	no	0	male	23	6	NA	no	0	Unknown	Unknown	0	0	0	0	1	0	0	0	NA	0	0	0	0	0	0	0	15	-3.99	-1.86	0.22	yes	+++	no	complete	5	cotrimoxazole amoxicilli0	0	first first	1	2	0	0	0	2	2	1
1095	RD0737	2014	0	no	0	female	47	4	NA	no	0	Unknown	Unknown	0	0	0	0	1	0	1	0	NA	NA	0	1	0	0	0	0	NA	-4.25	-3.45	-1.07	yes	++	no	complete	5	cotrimoxazole chloramphe0icol ge0tamici0	2	first first first	1	3	0	0	0	3	3	1
1096	RD0991	2014	0	no	0	female	47	4	NA	no	1	Reactive	Reactive	1	0	0	1	0	0	1	1	0	0	0	1	0	0	0	0	12.60000038	-4.25	-3.15	-0.6	yes	++	NA	complete	5	cotrimoxazole chloramphe0icol ge0tamici0	4	first first first	1	3	0	0	0	3	3	1
1097	RD0685	2012	0	no	0	NA	28	7	NA	no	0	Unknown	Unknown	1	0	0	0	1	0	0	0	NA	0	0	0	0	0	0	0	NA	NA	NA	NA	yes	++	no	complete	5	cotrimoxazole	0	first	1	1	0	0	0	1	1	1
1098	RD0607	2014	0	no	0	male	30	4	NA	no	0	Unknown	Unknown	0	0	0	0	1	NA	1	0	NA	NA	0	0	0	0	0	0	NA	NA	-4.74	NA	no	none	no	NA	5	cotrimoxazole chloramphe0icol ge0tamici0	1	first first first	1	3	0	0	0	3	3	1
1099	RD0644	2014	1	no	0	male	21	11	NA	no	0	Unknown	Unknown	0	0	0	0	1	NA	NA	NA	NA	NA	NA	NA	NA	NA	NA	NA	NA	NA	-2.35	NA	yes	+++	no	NA	NA	cotrimoxazole ceftriaxo0e chloramphe0icol ge0tamici0	0	first second first first	1	3	1	1	0	4	greater than 4 compounds	1
1100	RD0485	2014	NA	no	0	male	8	7	NA	no	0	Unknown	Unknown	0	0	0	0	1	NA	NA	NA	NA	NA	NA	NA	NA	NA	NA	NA	NA	NA	NA	NA	no	none	no	NA	NA	cotrimoxazole ceftriaxo0e chloramphe0icol ge0tamici0	0	first second first first	1	3	1	1	0	4	greater than 4 compounds	1
1101	RD1238	2014	NA	no	0	male	8	7	NA	no	1	Reactive	Exposed	1	1	0	0	0	1	1	1	0	0	1	0	0	0	0	0	NA	NA	-4.73	NA	no	none	NA	missed	5	cotrimoxazole be0z1lpe0icilli0 chloramphe0icol ge0tamici0	4	first first first first	1	4	0	0	0	4	greater than 4 compounds	1
1102	RD0243	2016	0	no	0	male	10	6	NA	no	0	Unknown	Unknown	1	0	0	0	1	1	0	1	NA	0	1	1	1	0	0	0	11	NA	-3.79	NA	no	none	no	complete	NA	cotrimoxazole be0z1lpe0icilli0 ceftriaxo0e ge0tamici0	5	first first second first	1	3	1	1	0	4	greater than 4 compounds	1
1103	RD1470	2021	1	no	0	female	17	5	NA	no	0	Unknown	Unknown	0	0	0	0	1	NA	NA	NA	NA	NA	NA	NA	NA	NA	NA	NA	12	-1.99	-3.4	-3.38	yes	++	NA	NA	NA		0		0	0	0	0	0	0	0	0
1104	RD0827	2012	0	yes	NA	male	32	NA	0.5	no	0	Unknown	Unknown	0	0	0	0	1	0	0	1	NA	0	0	1	0	0	0	0	NA	NA	NA	NA	NA	NA	no	complete	5	be0z1lpe0icilli0 ge0tamici0	2	first first	1	2	0	0	0	2	2	0
1105	RD1268	2019	NA	no	0	female	69	7	NA	yes	1	Reactive	Reactive	1	0	0	1	0	1	0	0	0	0	1	1	1	0	0	0	11.60000038	-6.88	-6.41	-3.23	yes	++	NA	complete	5	be0z1lpe0icilli0 ge0tamici0 other	5	first first other	1	2	0	0	1	2	2	0
1106	RD0970	2021	0	no	0	male	87	8	NA	yes	0	Unknown	Unknown	0	0	0	0	1	0	1	NA	NA	0	NA	NA	1	NA	NA	NA	11	-6.54	-7.3	-6.18	no	none	NA	complete	5	cotrimoxazole	2	first	1	1	0	0	0	1	1	1
1107	RD1130	2015	NA	no	0	male	162	3	NA	yes	1	Reactive	Reactive	1	0	0	1	0	0	1	0	0	0	0	1	1	0	0	1	NA	NA	NA	NA	yes	++	NA	NA	5	cotrimoxazole chloramphe0icol ge0tamici0	5	first first first	1	3	0	0	0	3	3	1
1108	RD1408	2017	1	no	0	female	14	7	NA	yes	0	Unknown	Unknown	0	0	0	0	1	NA	NA	NA	NA	NA	NA	NA	NA	NA	NA	NA	10.5	-1.26	-3.11	-3.47	no	none	NA	NA	NA	amoxicilli0 be0z1lpe0icilli0 ge0tamici0 other	0	first first first other	1	3	0	0	1	3	3	0
1109	RD1502	2018	NA	no	0	female	11	7	NA	no	0	Unknown	Unknown	0	0	0	0	1	0	0	0	0	0	0	0	0	0	0	0	11.5	-0.11	-0.92	-1.19	yes	++	NA	complete	5	amikaci0 be0z1lpe0icilli0 ceftriaxo0e ge0tamici0 other	0	second first second first other	1	2	1	2	1	4	greater than 4 compounds	0
1110	RD1334	2021	0	no	0	male	28	2	NA	no	0	Unknown	Unknown	0	0	0	0	1	NA	NA	NA	NA	NA	NA	NA	NA	NA	NA	NA	11.5	-4.56	-5.26	-4.72	no	none	NA	NA	NA	cotrimoxazole chloramphe0icol ge0tamici0	0	first first first	1	3	0	0	0	3	3	1
1111	RD0755	2012	0	yes	NA	male	53	NA	3	no	0	Unknown	Unknown	0	0	0	0	1	0	1	0	NA	1	0	0	0	0	0	0	13	-5.05	-4.65	-2.84	no	none	yes	complete	NA	cotrimoxazole be0z1lpe0icilli0 ge0tamici0	3	first first first	1	3	0	0	0	3	3	1
1112	RD1009	2014	0	no	0	male	9	10	NA	yes	0	Non-reactive	Non-reactive	1	0	1	0	0	0	1	1	0	0	NA	1	0	0	0	0	NA	NA	-7.49	NA	no	none	NA	complete	5	cotrimoxazole ceftriaxo0e metro0idazole	3	first second first	1	2	1	1	0	3	3	1
1113	RD0946	2014	0	no	0	male	9	10	NA	yes	1	Reactive	Exposed	1	1	0	0	0	1	0	0	NA	0	0	0	0	1	0	0	NA	NA	-7.49	NA	no	none	no	complete	NA	cotrimoxazole cefotaxmie chloramphe0icol ge0tamici0	2	first second first first	1	3	1	1	0	4	greater than 4 compounds	1
1114	RD0569	2016	0	no	0	female	23	17	NA	no	0	Unknown	Unknown	0	0	0	0	1	NA	NA	NA	NA	NA	NA	NA	NA	NA	NA	NA	NA	NA	-5.23	NA	no	none	NA	NA	NA		0		0	0	0	0	0	0	0	0
1115	RD1405	2017	NA	no	0	female	35	4	NA	yes	0	Unknown	Unknown	0	0	0	0	1	NA	NA	NA	NA	NA	NA	NA	NA	NA	NA	NA	10.80000019	-5.14	-5.12	-3.29	no	none	NA	NA	NA	be0z1lpe0icilli0 ciprofloxaci0 ge0tamici0 metro0idazole other	0	first second first first other	1	3	1	1	1	4	greater than 4 compounds	0
1116	RD0836	2014	0	yes	NA	male	34	NA	10	no	0	Unknown	Unknown	0	0	0	0	1	0	1	0	NA	NA	0	1	0	0	0	0	NA	-5.19	-6.1	-5.8	yes	++	yes	complete	5	cotrimoxazole chloramphe0icol ge0tamici0	3	first first first	1	3	0	0	0	3	3	1
1117	RD1380	2014	NA	no	0	male	31	3	NA	no	0	Unknown	Unknown	0	0	0	0	1	NA	NA	NA	NA	NA	NA	NA	NA	NA	NA	NA	NA	NA	-4.98	NA	yes	++	NA	NA	NA	ceftriaxo0e other	0	second other	0	0	1	1	1	1	1	0
1118	RD0358	2014	NA	no	0	male	31	3	NA	no	0	Unknown	Unknown	0	0	0	0	1	0	0	0	NA	0	0	0	0	0	0	0	NA	NA	-4.49	NA	yes	++	no	complete	5	cotrimoxazole chloramphe0icol ge0tamici0	0	first first first	1	3	0	0	0	3	3	1
1119	RD1129	2014	NA	no	0	female	27	10	NA	no	0	Non-reactive	Non-reactive	1	0	1	0	0	0	1	1	0	0	0	0	1	0	0	0	14.19999981	-0.38	-0.58	-0.61	yes	+++	NA	missed	5	cotrimoxazole ceftriaxo0e	3	first second	1	1	1	1	0	2	2	1
1120	RD0998	2014	0	yes	NA	male	34	NA	10	no	0	Unknown	Unknown	0	0	0	0	1	0	1	1	0	0	1	0	0	0	0	0	12.5	-5.19	-5.77	-5.16	yes	++	NA	NA	5	ceftriaxo0e	3	second	0	0	1	1	0	1	1	0
1121	RD0346	2014	NA	no	0	female	27	10	NA	no	0	Unknown	Unknown	0	0	0	0	1	0	1	0	NA	0	0	1	0	1	0	0	NA	-0.38	-0.51	-0.52	yes	+++	no	complete	5	cotrimoxazole chloramphe0icol ge0tamici0	3	first first first	1	3	0	0	0	3	3	1
1122	RD0989	2015	0	no	0	male	18	4	NA	no	0	Non-reactive	Non-reactive	1	0	1	0	0	0	1	1	0	0	1	0	0	0	0	1	9.800000191	-3.99	-4.49	-3.83	no	none	NA	complete	5	cotrimoxazole cefotaxmie chloramphe0icol ge0tamici0	4	first second first first	1	3	1	1	0	4	greater than 4 compounds	1
1123	RD0831	2015	0	no	0	male	18	4	NA	no	0	Unknown	Unknown	0	0	0	0	1	0	0	0	NA	0	1	0	0	0	0	0	NA	NA	-4.76	NA	no	none	no	NA	5	cotrimoxazole chloramphe0icol ge0tamici0	1	first first first	1	3	0	0	0	3	3	1
1124	RD0246	2016	1	no	1	male	29	NA	NA	no	0	Unknown	Unknown	1	0	0	0	1	0	0	0	NA	0	0	0	0	0	0	0	NA	NA	-5.6	NA	no	none	no	complete	5	cotrimoxazole be0z1lpe0icilli0 ge0tamici0	0	first first first	1	3	0	0	0	3	3	1
1125	RD0004	2014	0	no	0	male	23	5	NA	no	0	Unknown	Unknown	0	0	0	0	1	0	0	0	NA	NA	0	0	0	1	0	0	13	-3.99	-3.46	-2.09	yes	++	no	complete	NA	cotrimoxazole chloramphe0icol ge0tamici0	1	first first first	1	3	0	0	0	3	3	1
1126	RD1379	2014	0	no	0	male	23	5	NA	no	0	Unknown	Unknown	0	0	0	0	1	NA	NA	NA	NA	NA	NA	NA	NA	NA	NA	NA	13	-3.99	-3.1	-1.52	yes	++	NA	NA	NA	cotrimoxazole ceftriaxo0e	0	first second	1	1	1	1	0	2	2	1
1127	RD0929	2013	NA	yes	NA	female	29	NA	10	yes	1	Reactive	Reactive	1	0	0	1	0	NA	1	1	NA	NA	0	1	0	0	0	0	NA	-3.99	-3.49	-1.58	yes	+++	no	complete	5	cotrimoxazole ceftriaxo0e chloramphe0icol ge0tamici0 other	4	first second first first other	1	3	1	1	1	4	greater than 4 compounds	1
1128	RD1500	2018	1	no	0	female	31	3	NA	no	0	Non-reactive	Non-reactive	1	0	1	0	0	0	0	0	0	0	0	1	1	0	0	0	10.5	-4.18	-4.75	-3.46	no	none	no	missed	NA	be0z1lpe0icilli0 ge0tamici0 other	2	first first other	1	2	0	0	1	2	2	0
1129	RD0066	2011	0	no	0	female	41	5	NA	no	0	Unknown	Unknown	1	0	0	0	1	0	0	0	NA	0	0	0	0	0	0	0	NA	NA	-4.08	NA	yes	++	yes	complete	5	cotrimoxazole amoxicilli0 other	1	first first other	1	2	0	0	1	2	2	1
1130	RD0143	2012	0	no	0	female	19	8	NA	no	0	Unknown	Unknown	0	0	0	0	1	0	0	0	NA	0	0	0	0	0	0	0	14	-4.97	-2.26	0.63	yes	+++	no	NA	5	cotrimoxazole chloramphe0icol ge0tamici0	0	first first first	1	3	0	0	0	3	3	1
1131	RD0374	2012	0	no	0	female	38	4	NA	no	0	Unknown	Unknown	0	0	0	0	1	0	1	1	NA	0	0	1	0	1	1	1	NA	-2.42	-5.25	-5.75	yes	++	no	complete	4	cotrimoxazole be0z1lpe0icilli0 ceftriaxo0e ge0tamici0	7	first first second first	1	3	1	1	0	4	greater than 4 compounds	1
1132	RD0619	2016	0	no	0	female	20	6	NA	no	0	Unknown	Unknown	1	0	0	0	1	0	1	1	NA	0	1	0	0	0	0	0	NA	NA	-2.02	NA	yes	+	no	complete	5	cotrimoxazole chloramphe0icol ge0tamici0	3	first first first	1	3	0	0	0	3	3	1
1133	RD1171	2017	0	no	0	male	49	6	NA	no	1	Reactive	Reactive	1	0	0	1	0	1	1	0	1	1	0	1	1	1	0	0	15.69999981	-1.72	-1.19	-0.22	yes	++	NA	complete	1	be0z1lpe0icilli0 ge0tamici0 other	9	first first other	1	2	0	0	1	2	2	0
1134	RD1497	2018	NA	no	0	female	26	5	NA	no	0	Non-reactive	Non-reactive	1	0	1	0	0	0	1	0	0	0	0	0	0	0	0	0	10	-5.18	-4.64	-2.53	yes	++	NA	complete	5	be0z1lpe0icilli0 ge0tamici0 other	1	first first other	1	2	0	0	1	2	2	0
1135	RD1478	2019	0	no	0	female	19	7	NA	no	0	Non-reactive	Non-reactive	1	0	1	0	0	0	0	0	0	0	1	0	0	0	0	0	12	-3.96	-2.57	-0.65	yes	+++	yes	missed	4	be0z1lpe0icilli0 ge0tamici0	3	first first	1	2	0	0	0	2	2	0
1136	RD0329	2012	0	no	0	female	16	21	NA	no	0	Unknown	Unknown	0	0	0	0	1	0	0	1	NA	0	0	0	0	0	0	0	NA	NA	-3.45	NA	yes	++	no	complete	5	cotrimoxazole amoxicilli0 chloramphe0icol ge0tamici0	1	first first first first	1	4	0	0	0	4	greater than 4 compounds	1
1137	RD0912	2015	0	no	0	female	29	4	NA	yes	1	Reactive	Reactive	1	0	0	1	0	0	0	1	NA	0	0	0	0	0	0	0	NA	-3.99	-3.72	-1.93	no	none	no	complete	5	cotrimoxazole chloramphe0icol ge0tamici0	2	first first first	1	3	0	0	0	3	3	1
1138	RD0447	2012	1	no	0	male	21	8	NA	no	0	Unknown	Unknown	0	0	0	0	1	0	0	0	NA	0	0	0	0	0	0	0	NA	-4.22	-2.95	-1.14	yes	+	no	complete	5	cotrimoxazole	0	first	1	1	0	0	0	1	1	1
1139	RD0843	2012	NA	no	0	NA	57	6	NA	no	0	Unknown	Unknown	0	0	0	0	1	0	0	1	NA	0	1	0	0	0	0	0	NA	NA	NA	NA	yes	++	no	NA	5	cotrimoxazole chloramphe0icol ge0tamici0	2	first first first	1	3	0	0	0	3	3	1
1140	RD0559	2014	NA	no	0	female	41	5	NA	no	0	Unknown	Unknown	1	0	0	0	1	0	0	0	NA	0	0	0	0	0	0	0	NA	NA	-1.43	NA	yes	++	no	complete	5	cotrimoxazole amoxicilli0 chloramphe0icol ge0tamici0 metro0idazole	0	first first first first first	1	5	0	0	0	5	greater than 4 compounds	1
1141	RD1184	2014	NA	no	0	female	41	5	NA	no	0	Non-reactive	Non-reactive	1	0	1	0	0	1	0	1	0	0	0	0	1	1	0	1	NA	NA	-1.34	NA	yes	++	NA	NA	0	cotrimoxazole ceftriaxo0e chloramphe0icol ge0tamici0	6	first second first first	1	3	1	1	0	4	greater than 4 compounds	1
1142	RD0711	2012	0	no	0	male	27	17	NA	no	0	Unknown	Unknown	0	0	0	0	1	0	0	1	NA	0	0	0	1	0	0	0	11	NA	-5.63	NA	yes	++	no	complete	5	cotrimoxazole	2	first	1	1	0	0	0	1	1	1
1143	RD1049	2017	0	no	0	female	67	18	NA	yes	1	Reactive	Reactive	1	0	0	1	0	NA	1	1	0	NA	0	1	0	0	0	0	11.19999981	NA	-4.96	NA	NA	NA	NA	complete	NA	amoxicilli0 other	4	first other	1	1	0	0	1	1	1	0
1144	RD0556	2016	0	no	0	male	12	4	NA	no	0	Unknown	Unknown	0	0	0	0	1	0	1	1	NA	0	1	0	0	0	0	0	NA	NA	NA	NA	no	none	no	complete	5	cotrimoxazole	3	first	1	1	0	0	0	1	1	1
1145	RD0319	2016	NA	no	0	male	44	10	NA	no	0	Unknown	Unknown	1	0	0	0	1	0	1	1	NA	0	0	0	0	0	0	0	NA	NA	-2.18	NA	yes	+++	no	NA	5	cotrimoxazole	2	first	1	1	0	0	0	1	1	1
1146	RD1455	2020	0	no	0	female	28	6	NA	no	0	Unknown	Unknown	0	0	0	0	1	NA	NA	NA	NA	NA	NA	NA	NA	NA	NA	NA	13	-2.65	-1.71	-0.26	yes	+++	NA	NA	NA	cotrimoxazole be0z1lpe0icilli0 ceftriaxo0e ge0tamici0 other	0	first first second first other	1	3	1	1	1	4	greater than 4 compounds	1
1147	RD0411	2013	0	no	0	female	10	3	NA	no	0	Unknown	Unknown	0	0	0	0	1	1	0	1	NA	0	1	0	0	0	0	0	NA	-1.4	-1.46	-0.96	yes	++	no	complete	4		4		0	0	0	0	0	0	0	0
1148	RD0825	2014	NA	no	0	male	27	0.5	NA	no	0	Unknown	Unknown	1	0	0	0	1	0	1	1	NA	0	0	0	0	0	0	0	NA	NA	-4.68	NA	no	none	no	NA	5	cotrimoxazole ciprofloxaci0	2	first second	1	1	1	1	0	2	2	1
1149	RD1318	2017	0	no	0	male	44	10	NA	no	0	Non-reactive	Non-reactive	1	0	1	0	0	1	1	1	0	0	0	0	0	0	0	0	10	-5.2	-5.96	-5.44	yes	+++	NA	complete	5	ceftriaxo0e metro0idazole other	3	second first other	1	1	1	1	1	2	2	0
1150	RD0046	2014	NA	no	0	female	47	4	NA	no	0	Unknown	Unknown	0	0	0	0	1	NA	NA	NA	NA	NA	NA	NA	NA	NA	NA	NA	NA	NA	-2.84	NA	yes	+	no	NA	NA	cotrimoxazole chloramphe0icol ge0tamici0 metro0idazole	0	first first first first	1	4	0	0	0	4	greater than 4 compounds	1
1151	RD0694	2014	NA	no	0	male	49	8	NA	no	0	Unknown	Unknown	1	0	0	0	1	1	0	0	NA	1	0	0	1	0	0	0	NA	NA	-1.3	NA	yes	++	yes	complete	5	cotrimoxazole ciprofloxaci0 metro0idazole	4	first second first	1	2	1	1	0	3	3	1
1152	RD1027	2014	NA	no	0	male	49	8	NA	no	1	Reactive	Reactive	1	0	0	1	0	0	1	0	0	0	0	1	0	1	0	0	NA	NA	-1.3	NA	yes	++	NA	complete	4	be0z1lpe0icilli0 ceftriaxo0e ge0tamici0	5	first second first	1	2	1	1	0	3	3	0
1153	RD0135	2012	NA	no	0	female	20	7	NA	no	0	Unknown	Unknown	0	0	0	0	1	0	1	1	NA	0	1	0	0	0	0	0	NA	-1.23	-2.37	-2.41	yes	+	no	complete	5	cotrimoxazole be0z1lpe0icilli0 ge0tamici0	3	first first first	1	3	0	0	0	3	3	1
1154	RD1391	2015	NA	yes	NA	male	18	NA	1	no	0	Unknown	Unknown	0	0	0	0	1	NA	NA	NA	NA	NA	NA	NA	NA	NA	NA	NA	NA	NA	-4.32	NA	NA	NA	NA	NA	NA	amoxicilli0 be0z1lpe0icilli0 ge0tamici0	0	first first first	1	3	0	0	0	3	3	0
1155	RD0709	2015	NA	yes	NA	male	18	NA	1	no	0	Unknown	Unknown	0	0	0	0	1	NA	0	1	NA	NA	1	0	1	1	0	0	NA	NA	NA	NA	NA	NA	no	complete	1	ceftriaxo0e	5	second	0	0	1	1	0	1	1	0
1156	RD1454	2020	0	no	0	female	14	2	NA	no	0	Unknown	Unknown	0	0	0	0	1	NA	NA	NA	NA	NA	NA	NA	NA	NA	NA	NA	13.80000019	-2.56	-1.33	-0.1	yes	++	NA	NA	NA	be0z1lpe0icilli0 ge0tamici0 other	0	first first other	1	2	0	0	1	2	2	0
1157	RD0866	2012	0	no	0	female	72	16	NA	no	0	Unknown	Unknown	0	0	0	0	1	0	0	1	NA	0	1	1	0	0	0	0	13	-2.17	-4.14	-4.19	yes	++	no	complete	5	cotrimoxazole amoxicilli0 chloramphe0icol ge0tamici0 metro0idazole	3	first first first first first	1	5	0	0	0	5	greater than 4 compounds	1
1158	RD0750	2013	1	no	0	male	29	6	NA	no	1	Reactive	Reactive	1	0	0	1	0	0	1	1	NA	0	1	0	0	0	0	0	NA	-1.55	-3.31	-3.72	no	none	no	complete	5	cotrimoxazole be0z1lpe0icilli0 ge0tamici0 other	4	first first first other	1	3	0	0	1	3	3	1
1159	RD1387	2015	0	no	0	male	44	6	NA	no	0	Unknown	Unknown	0	0	0	0	1	NA	NA	NA	NA	NA	NA	NA	NA	NA	NA	NA	11.39999962	-3.59	-4.56	-4.18	yes	+++	NA	NA	NA	ceftriaxo0e metro0idazole other	0	second first other	1	1	1	1	1	2	2	0
1160	RD0539	2015	0	no	0	male	44	6	NA	no	0	Unknown	Unknown	1	0	0	0	1	0	0	0	NA	0	0	0	0	0	0	0	NA	NA	-4.71	NA	yes	+++	no	complete	5	cotrimoxazole chloramphe0icol ge0tamici0	0	first first first	1	3	0	0	0	3	3	1
1161	RD1401	2019	1	no	0	female	8	6	NA	no	0	Unknown	Unknown	0	0	0	0	1	NA	NA	NA	NA	NA	NA	NA	NA	NA	NA	NA	12.5	-0.33	-1.18	-1.3	yes	++	NA	NA	NA	augme0ti0 be0z1lpe0icilli0 ceftriaxo0e ge0tamici0 other	0	first first second first other	1	3	1	1	1	4	greater than 4 compounds	0
1162	RD1045	2019	NA	no	0	female	22	6	NA	no	0	Non-reactive	Non-reactive	1	0	1	0	0	1	1	1	0	0	0	0	0	0	0	1	11	-4.68	-5.54	-4.64	yes	+++	no	missed	1	cotrimoxazole be0z1lpe0icilli0 ge0tamici0 other	5	first first first other	1	3	0	0	1	3	3	1
1163	RD0117	2012	0	yes	NA	NA	16	NA	2	no	0	Unknown	Unknown	0	0	0	0	1	0	0	1	NA	0	0	0	0	0	0	0	12	NA	NA	NA	yes	++	no	NA	NA	cotrimoxazole amoxicilli0	1	first first	1	2	0	0	0	2	2	1
1164	RD0809	2015	0	no	0	male	18	8	NA	no	0	Unknown	Unknown	1	0	0	0	1	1	0	1	NA	NA	0	0	0	0	0	1	NA	NA	-5.84	NA	no	none	no	complete	5	cotrimoxazole chloramphe0icol ge0tamici0	3	first first first	1	3	0	0	0	3	3	1
1165	RD0941	2015	0	no	0	female	17	8	NA	yes	0	Unknown	Unknown	0	0	0	0	1	NA	1	1	NA	NA	0	0	0	NA	NA	0	NA	NA	-2.5	NA	no	none	no	complete	5	cotrimoxazole chloramphe0icol ge0tamici0 metro0idazole	2	first first first first	1	4	0	0	0	4	greater than 4 compounds	1
1166	RD0139	2015	0	no	0	female	27	7	NA	no	0	Unknown	Unknown	0	0	0	0	1	NA	1	1	NA	NA	0	0	0	0	0	0	NA	NA	-5.38	NA	no	none	no	complete	5	cotrimoxazole chloramphe0icol ge0tamici0	2	first first first	1	3	0	0	0	3	3	1
1167	RD1453	2020	0	no	0	male	21	4	NA	no	0	Unknown	Unknown	0	0	0	0	1	NA	NA	NA	NA	NA	NA	NA	NA	NA	NA	NA	11	NA	-4.97	NA	no	none	NA	NA	NA	ceftriaxo0e other	0	second other	0	0	1	1	1	1	1	0
1168	RD1008	2014	NA	no	0	female	44	2	NA	yes	1	Reactive	Reactive	1	0	0	1	0	0	0	0	0	0	0	1	0	0	0	1	NA	NA	-2.66	NA	yes	+++	NA	missed	5	cotrimoxazole ceftriaxo0e metro0idazole	3	first second first	1	2	1	1	0	3	3	1
1169	RD1021	2014	1	yes	NA	female	6	NA	11	no	0	Unknown	Unknown	0	0	0	0	1	1	1	0	1	1	0	0	0	1	0	0	8.300000191	-3.77	-5.25	-3.92	no	none	yes	complete	5	ceftriaxo0e other	6	second other	0	0	1	1	1	1	1	0
1170	RD0337	2014	1	no	0	male	23	6	NA	no	0	Unknown	Unknown	0	0	0	0	1	0	1	1	NA	0	0	0	0	0	0	0	NA	NA	-3.49	NA	yes	++	no	complete	5	cotrimoxazole chloramphe0icol ge0tamici0 metro0idazole	2	first first first first	1	4	0	0	0	4	greater than 4 compounds	1
1171	RD0990	2014	1	no	0	male	23	6	NA	no	0	Non-reactive	Non-reactive	1	0	1	0	0	1	1	1	0	0	1	1	1	0	0	0	13.39999962	-3.39	-3.1	-1.98	yes	++	NA	missed	5	cotrimoxazole chloramphe0icol ge0tamici0	6	first first first	1	3	0	0	0	3	3	1
1172	RD0537	2014	1	yes	NA	female	6	NA	11	no	0	Unknown	Unknown	0	0	0	0	1	0	0	0	NA	1	1	1	1	0	0	0	NA	NA	-5.32	NA	no	none	no	missed	5	cotrimoxazole ceftriaxo0e chloramphe0icol ge0tamici0 metro0idazole	4	first second first first first	1	4	1	1	0	5	greater than 4 compounds	1
1173	RD0250	2016	0	no	0	female	108	13	NA	no	1	Reactive	Reactive	1	0	0	1	0	0	1	0	NA	0	1	0	0	0	0	0	NA	NA	-3.93	NA	yes	+	no	complete	5	cotrimoxazole ceftriaxo0e	3	first second	1	1	1	1	0	2	2	1
1174	RD1346	2017	1	yes	NA	male	11	NA	1	no	0	Unknown	Unknown	0	0	0	0	1	NA	NA	NA	NA	NA	NA	NA	NA	NA	NA	NA	9.300000191	-4.91	-6.22	-5.72	no	none	NA	NA	NA	cotrimoxazole ceftriaxo0e metro0idazole	0	first second first	1	2	1	1	0	3	3	1
1175	RD1220	2017	1	yes	NA	male	11	NA	1	no	0	Non-reactive	Non-reactive	1	0	1	0	0	0	1	0	0	0	0	0	0	1	NA	NA	9.300000191	-4.91	-6.22	-5.72	no	none	no	complete	5	cotrimoxazole chloramphe0icol ciprofloxaci0 ge0tamici0	2	first first second first	1	3	1	1	0	4	greater than 4 compounds	1
1176	RD1092	2020	NA	yes	NA	female	7	NA	1	no	0	Non-reactive	Non-reactive	1	0	1	0	0	0	1	1	NA	NA	1	1	0	0	0	0	10.5	-0.12	-3.21	-4.2	no	none	NA	complete	5	cotrimoxazole ceftriaxo0e chloramphe0icol ge0tamici0 metro0idazole	4	first second first first first	1	4	1	1	0	5	greater than 4 compounds	1
1177	RD0266	2012	1	no	0	male	21	8	NA	no	0	Unknown	Unknown	0	0	0	0	1	0	0	1	NA	0	0	0	0	0	0	0	NA	NA	-3.46	NA	yes	+++	no	complete	5	cotrimoxazole amoxicilli0 chloramphe0icol ge0tamici0	1	first first first first	1	4	0	0	0	4	greater than 4 compounds	1
1178	RD0382	2014	NA	no	0	male	27	12	NA	no	0	Unknown	Unknown	0	0	0	0	1	0	1	0	NA	0	0	0	0	0	0	0	NA	NA	-1.09	NA	yes	+++	no	NA	5	cotrimoxazole chloramphe0icol ge0tamici0 metro0idazole	1	first first first first	1	4	0	0	0	4	greater than 4 compounds	1
1179	RD1339	2020	NA	yes	NA	female	14	NA	2	no	0	Unknown	Unknown	0	0	0	0	1	NA	NA	NA	NA	NA	NA	NA	NA	NA	NA	NA	11	-0.89	-1.99	-2.2	yes	+++	NA	NA	NA	cotrimoxazole chloramphe0icol ge0tamici0	0	first first first	1	3	0	0	0	3	3	1
1180	RD0279	2012	0	no	0	male	19	7	NA	no	0	Unknown	Unknown	0	0	0	0	1	0	0	1	NA	0	0	0	0	0	0	0	13	NA	-2.83	NA	yes	+++	no	complete	5	cotrimoxazole chloramphe0icol ge0tamici0	1	first first first	1	3	0	0	0	3	3	1
1181	RD0520	2016	0	no	0	male	146	17	NA	no	0	Unknown	Unknown	1	0	0	0	1	0	0	0	NA	1	0	0	0	0	0	0	NA	NA	NA	NA	NA	NA	yes	NA	5	cotrimoxazole ceftriaxo0e metro0idazole	2	first second first	1	2	1	1	0	3	3	1
1182	RD1439	2017	0	no	0	female	43	8	NA	no	0	Non-reactive	Non-reactive	1	0	1	0	0	0	1	1	0	0	1	1	0	0	0	0	14.19999981	NA	-5.15	NA	NA	NA	NA	complete	5	be0z1lpe0icilli0 ge0tamici0	4	first first	1	2	0	0	0	2	2	0
1183	RD1183	2018	1	no	0	female	10	17	NA	yes	0	Unknown	Unknown	0	0	0	0	1	0	1	1	0	0	1	1	0	0	0	0	11.69999981	-3.84	-3.56	-1.6	NA	NA	NA	complete	5	be0z1lpe0icilli0 ge0tamici0 other	4	first first other	1	2	0	0	1	2	2	0
1184	RD0172	2013	NA	no	0	female	26	5	NA	no	0	Unknown	Unknown	0	0	0	0	1	0	1	0	NA	0	0	1	0	0	0	0	16	1.37	0.03	-1.09	yes	++	no	NA	5	cotrimoxazole be0z1lpe0icilli0 chloramphe0icol ge0tamici0	2	first first first first	1	4	0	0	0	4	greater than 4 compounds	1
1185	RD0142	2014	1	no	0	female	11	4	NA	no	0	Unknown	Unknown	0	0	0	0	1	0	1	0	NA	0	0	1	0	0	0	0	NA	NA	-4.36	NA	yes	+	no	complete	5	cotrimoxazole	2	first	1	1	0	0	0	1	1	1
1186	RD1133	2014	1	no	0	female	11	4	NA	no	1	Reactive	Exposed	1	1	0	0	0	0	1	1	0	0	1	0	0	0	0	1	10.44999981	-3.82	-4.06	-2.55	yes	+	no	complete	5	amoxicilli0	4	first	1	1	0	0	0	1	1	0
1187	RD1156	2018	NA	no	0	female	35	3	NA	no	0	Unknown	Unknown	0	0	0	0	1	0	0	0	0	0	0	1	0	0	0	0	NA	-4.85	-2.73	0.37	yes	++	NA	missed	NA	be0z1lpe0icilli0 ge0tamici0 other	1	first first other	1	2	0	0	1	2	2	0
1188	RD0178	2013	0	no	0	female	90	4	NA	no	0	Unknown	Unknown	0	0	0	0	1	0	0	0	NA	NA	0	1	0	0	0	0	12	NA	-4.85	NA	yes	++	no	NA	5	cotrimoxazole other	1	first other	1	1	0	0	1	1	1	1
1189	RD1188	2020	0	no	0	male	66	4	NA	no	1	Reactive	Reactive	1	0	0	1	0	NA	0	1	0	0	1	1	1	0	0	0	16.29999924	-4.62	-3.47	-0.13	yes	++	NA	NA	5	be0z1lpe0icilli0 ge0tamici0 other	5	first first other	1	2	0	0	1	2	2	0
1190	RD1132	2014	NA	yes	NA	male	13	NA	1	no	0	Unknown	Unknown	0	0	0	0	1	0	1	1	0	0	0	1	0	0	0	0	9	-5.04	-5.87	-5.16	no	none	NA	complete	5	be0z1lpe0icilli0 ge0tamici0	3	first first	1	2	0	0	0	2	2	0
1191	RD0683	2014	NA	yes	NA	male	13	NA	1	no	1	Reactive	Exposed	1	1	0	0	0	0	0	0	NA	0	0	1	0	0	0	0	9	NA	-6	NA	no	none	no	missed	5	cotrimoxazole chloramphe0icol ge0tamici0	1	first first first	1	3	0	0	0	3	3	1
1192	RD0478	2015	NA	yes	NA	male	189	NA	1	no	1	Reactive	Reactive	1	0	0	1	0	NA	0	1	NA	NA	1	0	0	0	0	0	NA	NA	NA	NA	yes	++	no	complete	5	cotrimoxazole chloramphe0icol ge0tamici0	3	first first first	1	3	0	0	0	3	3	1
1193	RD0902	2015	NA	yes	NA	female	35	NA	2	yes	0	Unknown	Unknown	0	0	0	0	1	1	1	1	NA	0	1	1	1	0	1	0	NA	NA	-3.76	NA	yes	++	no	NA	5	cotrimoxazole chloramphe0icol ge0tamici0	7	first first first	1	3	0	0	0	3	3	1
1194	RD1086	2021	0	no	0	female	23	6	NA	no	0	Non-reactive	Non-reactive	1	0	1	0	0	0	1	1	0	0	1	1	1	1	0	0	11.5	-3	-3.65	-2.87	yes	++	NA	missed	4	cotrimoxazole chloramphe0icol ge0tamici0	7	first first first	1	3	0	0	0	3	3	1
1195	RD0424	2012	0	no	0	male	30	10	NA	no	0	Unknown	Unknown	0	0	0	0	1	0	1	1	NA	0	0	1	0	0	0	0	NA	-3.5	-4.8	-4.57	yes	++	no	NA	5	cotrimoxazole chloramphe0icol ge0tamici0	3	first first first	1	3	0	0	0	3	3	1
1196	RD1093	2021	1	yes	NA	female	8	NA	5	no	0	Non-reactive	Non-reactive	1	0	1	0	0	1	1	1	0	0	0	1	0	0	0	0	9.300000191	-2.44	-4.68	-4.56	no	none	no	NA	5	cotrimoxazole	4	first	1	1	0	0	0	1	1	1
1197	RD0111	2012	0	no	0	female	36	8	NA	no	0	Unknown	Unknown	1	0	0	0	1	0	0	1	NA	0	0	1	0	0	0	0	14	-1.07	0.08	0.91	yes	+	no	complete	5	cotrimoxazole chloramphe0icol ge0tamici0	2	first first first	1	3	0	0	0	3	3	1
1198	RD0865	2014	NA	no	0	female	18	6	NA	no	0	Unknown	Unknown	0	0	0	0	1	0	0	0	NA	0	0	0	0	0	0	0	NA	NA	-3.11	NA	yes	++	yes	complete	5	cotrimoxazole chloramphe0icol ge0tamici0	1	first first first	1	3	0	0	0	3	3	1
1199	RD1298	2018	1	no	0	female	16	3	NA	no	0	Non-reactive	Non-reactive	1	0	1	0	0	1	1	1	0	0	1	1	1	0	0	0	11.80000019	-8.09	-5.45	0.08	yes	++	NA	complete	5	ceftriaxo0e other	6	second other	0	0	1	1	1	1	1	0
1200	RD0227	2012	0	no	0	female	84	13	NA	no	0	Unknown	Unknown	0	0	0	0	1	0	0	0	NA	0	0	0	0	0	0	0	14	NA	-1.17	NA	yes	+	no	complete	NA	cotrimoxazole	0	first	1	1	0	0	0	1	1	1
1201	RD1001	2014	NA	no	0	female	43	4	NA	no	1	Reactive	Reactive	1	0	0	1	0	1	1	0	0	0	1	0	1	1	0	0	NA	NA	-2.66	NA	yes	+++	NA	complete	5	cotrimoxazole	6	first	1	1	0	0	0	1	1	1
1202	RD0625	2014	NA	no	0	female	43	4	NA	no	0	Unknown	Unknown	1	0	0	0	1	0	0	0	NA	0	0	1	0	0	0	0	NA	NA	-2.66	NA	yes	+++	no	complete	5	cotrimoxazole chloramphe0icol ge0tamici0	1	first first first	1	3	0	0	0	3	3	1
1203	RD0270	2015	NA	no	0	male	24	2	NA	no	0	Unknown	Unknown	0	0	0	0	1	0	0	0	NA	1	0	1	1	0	0	0	NA	NA	-8.32	NA	no	none	yes	NA	5		4		0	0	0	0	0	0	0	0
1204	RD0194	2012	0	no	0	female	29	15	NA	no	0	Unknown	Unknown	0	0	0	0	1	0	0	0	NA	0	0	1	1	0	0	0	NA	-3.71	-4.72	-3.82	yes	+	yes	complete	5	cotrimoxazole chloramphe0icol ge0tamici0	3	first first first	1	3	0	0	0	3	3	1
1205	RD0446	2013	NA	no	0	male	49	12	NA	no	0	Unknown	Unknown	1	0	0	0	1	0	1	0	NA	0	0	0	0	0	0	0	14	NA	0.04	NA	yes	+++	no	complete	5	cotrimoxazole be0z1lpe0icilli0 metro0idazole	1	first first first	1	3	0	0	0	3	3	1
1206	RD0503	2013	0	no	0	female	42	12	NA	no	1	Reactive	Reactive	1	0	0	1	0	NA	0	0	NA	NA	0	0	0	NA	NA	1	15	-3.7	-1.65	0.91	yes	+++	no	complete	5	cotrimoxazole be0z1lpe0icilli0 chloramphe0icol ge0tamici0	2	first first first first	1	4	0	0	0	4	greater than 4 compounds	1
1207	RD0306	2015	0	no	0	male	27	5	NA	no	0	Unknown	Unknown	0	0	0	0	1	NA	NA	NA	NA	NA	NA	NA	NA	NA	NA	NA	NA	NA	-4.97	NA	yes	+	no	NA	NA	cotrimoxazole chloramphe0icol ge0tamici0	0	first first first	1	3	0	0	0	3	3	1
1208	RD0365	2016	0	no	0	female	44	24	NA	no	0	Unknown	Unknown	1	0	0	0	1	0	0	0	NA	0	1	0	0	0	0	0	NA	-2.97	-2.75	-1.35	yes	++	no	NA	5	cotrimoxazole be0z1lpe0icilli0 ceftriaxo0e ge0tamici0 metro0idazole	1	first first second first first	1	4	1	1	0	5	greater than 4 compounds	1
1209	RD1175	2019	1	no	0	male	7	9	NA	no	0	Non-reactive	Non-reactive	1	0	1	0	0	0	0	0	0	0	0	0	0	0	0	0	10.60000038	-5.37	-5.47	-2.8	no	none	no	complete	5	be0z1lpe0icilli0 ge0tamici0 other	0	first first other	1	2	0	0	1	2	2	0
1210	RD1481	2019	NA	no	0	male	19	6	NA	yes	0	Unknown	Unknown	0	0	0	0	1	1	1	1	0	0	1	0	1	0	0	0	11	-5.89	-4.55	-2.19	no	none	NA	complete	2	cotrimoxazole amoxicilli0 be0z1lpe0icilli0 ceftriaxo0e ge0tamici0 other	6	first first first second first other	1	4	1	1	1	5	greater than 4 compounds	1
1211	RD1176	2019	0	no	0	female	69	15	NA	no	0	Non-reactive	Non-reactive	1	0	1	0	0	1	1	1	0	NA	0	1	0	0	0	0	14	NA	-3.67	NA	yes	++	NA	NA	5	be0z1lpe0icilli0 ge0tamici0 other	4	first first other	1	2	0	0	1	2	2	0
1212	RD0547	2013	0	no	0	female	25	6	NA	no	0	Unknown	Unknown	1	0	0	0	1	NA	0	1	NA	NA	0	0	0	0	0	0	12	-1.1	-2.21	-2.26	yes	+++	no	complete	5	cotrimoxazole be0z1lpe0icilli0 ge0tamici0	1	first first first	1	3	0	0	0	3	3	1
1213	RD0554	2016	0	yes	NA	male	21	NA	1	no	1	Reactive	Reactive	1	0	0	1	0	0	0	0	NA	0	0	1	0	1	1	0	9	NA	-6.11	NA	no	none	no	complete	5	cotrimoxazole be0z1lpe0icilli0 ge0tamici0	4	first first first	1	3	0	0	0	3	3	1
1214	RD1338	2021	0	no	0	male	19	4	NA	no	0	Unknown	Unknown	0	0	0	0	1	NA	NA	NA	NA	NA	NA	NA	NA	NA	NA	NA	13.80000019	-2.37	-1.52	-0.55	yes	++	NA	NA	NA	cotrimoxazole chloramphe0icol ge0tamici0	0	first first first	1	3	0	0	0	3	3	1
1215	RD0971	2021	1	no	0	female	9	3	NA	no	0	Unknown	Unknown	0	0	0	0	1	1	1	1	NA	1	1	NA	NA	NA	NA	NA	9	-2.92	-6.17	-6.61	no	none	NA	NA	5	cotrimoxazole chloramphe0icol ge0tamici0	5	first first first	1	3	0	0	0	3	3	1
1216	RD0323	2012	0	no	0	male	29	12	NA	no	0	Unknown	Unknown	0	0	0	0	1	0	0	0	NA	0	0	0	0	0	0	0	NA	NA	-0.66	NA	yes	+++	no	complete	5	cotrimoxazole	0	first	1	1	0	0	0	1	1	1
1217	RD0010	2016	NA	yes	NA	female	17	NA	2	no	0	Unknown	Unknown	1	0	0	0	1	0	1	0	NA	0	0	1	0	1	0	1	15	NA	-0.61	NA	yes	+++	no	complete	5	cotrimoxazole be0z1lpe0icilli0 chloramphe0icol ge0tamici0	4	first first first first	1	4	0	0	0	4	greater than 4 compounds	1
1218	RD0897	2012	NA	yes	NA	female	48	NA	6	yes	0	Unknown	Unknown	1	0	0	0	1	0	0	0	NA	0	0	1	0	0	0	0	13	-5.04	NA	NA	yes	+++	yes	complete	5	cotrimoxazole chloramphe0icol ge0tamici0	2	first first first	1	3	0	0	0	3	3	1
1219	RD0860	2014	NA	no	0	female	40	6	NA	no	0	Unknown	Unknown	1	0	0	0	1	0	0	0	NA	0	0	0	0	0	0	0	13	-4.71	-2.68	0.46	yes	+++	no	complete	5	cotrimoxazole chloramphe0icol ge0tamici0	0	first first first	1	3	0	0	0	3	3	1
1220	RD1232	2014	NA	no	0	female	40	6	NA	no	0	Non-reactive	Non-reactive	1	0	1	0	0	1	0	0	0	0	0	1	0	0	0	0	13	-4.71	-2.64	0.51	yes	+++	yes	complete	5	cotrimoxazole chloramphe0icol ge0tamici0	3	first first first	1	3	0	0	0	3	3	1
1221	RD0313	2012	0	no	0	female	143	9	NA	no	0	Unknown	Unknown	0	0	0	0	1	0	0	0	NA	0	0	0	0	0	0	0	NA	-5.09	NA	-3.69	yes	+++	yes	complete	5	cotrimoxazole chloramphe0icol ge0tamici0	1	first first first	1	3	0	0	0	3	3	1
1222	RD0260	2013	0	no	0	male	23	6	NA	no	0	Unknown	Unknown	1	0	0	0	1	0	0	1	NA	0	0	1	0	0	0	0	NA	NA	NA	NA	yes	+++	no	complete	5	cotrimoxazole	2	first	1	1	0	0	0	1	1	1
1223	RD0605	2014	NA	no	0	female	24	5	NA	no	0	Unknown	Unknown	0	0	0	0	1	0	1	0	NA	0	1	0	0	1	0	0	NA	NA	-1	NA	yes	+++	no	missed	5	cotrimoxazole chloramphe0icol ge0tamici0	3	first first first	1	3	0	0	0	3	3	1
1224	RD1012	2014	NA	no	0	female	24	5	NA	no	0	Non-reactive	Non-reactive	1	0	1	0	0	0	1	1	0	0	1	0	0	0	0	0	13.39999962	-0.29	-0.71	-0.86	yes	+++	NA	missed	5	cotrimoxazole be0z1lpe0icilli0 ceftriaxo0e ge0tamici0	3	first first second first	1	3	1	1	0	4	greater than 4 compounds	1
1225	RD0871	2016	0	no	0	female	39	7	NA	no	0	Unknown	Unknown	1	0	0	0	1	0	0	1	NA	0	0	0	0	0	0	0	NA	NA	-3.44	NA	yes	+++	no	complete	5	cotrimoxazole be0z1lpe0icilli0 chloramphe0icol ge0tamici0	1	first first first first	1	4	0	0	0	4	greater than 4 compounds	1
1226	RD1177	2019	1	no	0	male	17	7	NA	no	0	Non-reactive	Non-reactive	1	0	1	0	0	0	1	1	0	0	1	0	0	0	0	0	12	-1.04	-2.98	-3.48	no	none	no	NA	5	be0z1lpe0icilli0 ge0tamici0 other	3	first first other	1	2	0	0	1	2	2	0
1227	RD0148	2015	NA	no	0	male	20	4	NA	no	1	Reactive	Reactive	1	0	0	1	0	0	0	1	NA	0	1	1	1	0	0	0	NA	NA	-4.97	NA	yes	+	no	complete	5	cotrimoxazole chloramphe0icol ge0tamici0	5	first first first	1	3	0	0	0	3	3	1
1228	RD1245	2015	NA	no	0	male	20	4	NA	no	0	Non-reactive	Non-reactive	1	0	1	0	0	0	0	1	0	0	0	0	0	0	0	NA	10.25	-4.68	-5.13	-4.43	yes	+	NA	complete	5	cotrimoxazole be0z1lpe0icilli0 ge0tamici0 other	1	first first first other	1	3	0	0	1	3	3	1
1229	RD1194	2020	1	no	1	male	11	NA	NA	no	0	Non-reactive	Non-reactive	1	0	1	0	0	0	1	1	0	0	1	0	0	0	0	0	10.5	-1.95	-4.21	-4.6	yes	+	NA	complete	5	be0z1lpe0icilli0 ge0tamici0 other	3	first first other	1	2	0	0	1	2	2	0
1230	RD0981	2020	1	yes	NA	male	17	NA	1	no	0	Non-reactive	Non-reactive	1	0	1	0	0	NA	0	0	0	0	0	0	0	0	1	0	10	-5.96	-5.85	-4.57	NA	NA	NA	NA	5	cotrimoxazole chloramphe0icol ge0tamici0	1	first first first	1	3	0	0	0	3	3	1
1231	RD1211	2021	0	no	0	male	82	6	NA	yes	0	Non-reactive	Non-reactive	1	0	1	0	0	0	1	0	0	0	0	0	0	1	0	0	10.5	1.76	-2.67	-6.08	yes	+++	NA	complete	5	cotrimoxazole chloramphe0icol ge0tamici0	2	first first first	1	3	0	0	0	3	3	1
1232	RD0368	2013	1	no	0	female	10	13	NA	no	0	Unknown	Unknown	1	0	0	0	1	NA	1	0	NA	0	1	1	0	0	0	0	NA	NA	-4.75	NA	yes	+	no	missed	5	cotrimoxazole ceftriaxo0e metro0idazole	3	first second first	1	2	1	1	0	3	3	1
1233	RD0104	2014	NA	no	0	female	144	14	NA	no	0	Unknown	Unknown	0	0	0	0	1	0	0	0	NA	1	1	1	0	0	0	1	NA	-6.47	NA	NA	yes	+	yes	complete	5	cotrimoxazole chloramphe0icol ge0tamici0	5	first first first	1	3	0	0	0	3	3	1
1234	RD0758	2012	0	yes	NA	female	30	NA	0.5	no	0	Unknown	Unknown	0	0	0	0	1	0	1	0	NA	0	0	1	0	1	1	1	12	-4.72	NA	NA	yes	++	no	complete	4	cotrimoxazole chloramphe0icol ge0tamici0	6	first first first	1	3	0	0	0	3	3	1
1235	RD0678	2013	0	no	0	male	43	12	NA	no	0	Unknown	Unknown	1	0	0	0	1	NA	0	0	NA	NA	0	1	0	NA	NA	0	NA	NA	-4.98	NA	yes	+++	no	complete	5		1		0	0	0	0	0	0	0	0
1236	RD0712	2016	0	no	0	female	16	6	NA	no	0	Unknown	Unknown	1	0	0	0	1	0	1	0	NA	0	0	1	0	0	0	0	NA	NA	NA	NA	yes	+++	no	NA	5	cotrimoxazole be0z1lpe0icilli0 ge0tamici0	2	first first first	1	3	0	0	0	3	3	1
1237	RD1329	2017	1	no	0	male	12	5	NA	no	0	Non-reactive	Non-reactive	1	0	1	0	0	0	0	0	0	0	0	0	0	0	0	0	11.5	-2.54	-3.89	-3.75	no	none	NA	complete	5	be0z1lpe0icilli0 ceftriaxo0e ciprofloxaci0 ge0tamici0 other	0	first second second first other	1	2	1	2	1	4	greater than 4 compounds	0
1238	RD1457	2020	0	no	0	male	19	5	NA	no	0	Unknown	Unknown	0	0	0	0	1	NA	NA	NA	NA	NA	NA	NA	NA	NA	NA	NA	11	-5.53	-6.14	-5.58	yes	++	NA	NA	NA	ceftriaxo0e other	0	second other	0	0	1	1	1	1	1	0
1239	RD0043	2012	0	no	0	NA	29	7	NA	no	0	Unknown	Unknown	0	0	0	0	1	0	1	0	NA	0	0	1	0	0	0	0	NA	NA	NA	NA	yes	++	no	complete	NA	cotrimoxazole chloramphe0icol ge0tamici0	2	first first first	1	3	0	0	0	3	3	1
1240	RD1355	2014	NA	no	0	female	19	4	NA	no	0	Unknown	Unknown	0	0	0	0	1	NA	NA	NA	NA	NA	NA	NA	NA	NA	NA	NA	NA	NA	-2.78	NA	yes	++	NA	NA	NA	cotrimoxazole ceftriaxo0e	0	first second	1	1	1	1	0	2	2	1
1241	RD0027	2014	NA	no	0	female	19	4	NA	no	1	Reactive	Reactive	1	0	0	1	0	1	1	1	NA	0	1	1	1	0	0	0	NA	NA	-2.88	NA	yes	++	no	complete	3	cotrimoxazole ceftriaxo0e ciprofloxaci0	8	first second second	1	1	1	2	0	3	3	1
1242	RD0641	2013	NA	yes	NA	female	120	NA	8	no	1	Reactive	Reactive	1	0	0	1	0	0	0	0	NA	0	0	1	1	0	0	0	NA	NA	-4.74	NA	yes	+	no	complete	5	cotrimoxazole ceftriaxo0e other	3	first second other	1	1	1	1	1	2	2	1
1243	RD0594	2013	NA	no	0	male	24	7	NA	no	0	Unknown	Unknown	0	0	0	0	1	NA	NA	NA	NA	NA	NA	NA	NA	NA	NA	NA	11	-3.64	-3.11	-1.78	yes	+	NA	NA	NA	cotrimoxazole other	0	first other	1	1	0	0	1	1	1	1
1244	RD0578	2013	1	no	0	male	17	17	NA	no	0	Unknown	Unknown	0	0	0	0	1	NA	NA	NA	NA	NA	NA	NA	NA	NA	NA	NA	NA	NA	-1.31	NA	yes	+++	NA	NA	NA	cotrimoxazole ceftriaxo0e	0	first second	1	1	1	1	0	2	2	1
1245	RD0510	2014	1	no	0	male	28	11	NA	no	0	Unknown	Unknown	1	0	0	0	1	0	0	0	NA	NA	0	0	0	0	0	0	NA	-9.23	-7.07	NA	no	none	yes	complete	5	cotrimoxazole chloramphe0icol ge0tamici0 metro0idazole	1	first first first first	1	4	0	0	0	4	greater than 4 compounds	1
1246	RD1134	2014	1	no	0	male	28	11	NA	no	0	Non-reactive	Non-reactive	1	0	1	0	0	0	1	0	0	0	0	0	0	0	0	1	10.5	-9.23	-7.09	NA	no	none	NA	NA	5	be0z1lpe0icilli0 ge0tamici0 other	2	first first other	1	2	0	0	1	2	2	0
1247	RD0361	2015	NA	no	0	female	60	7	NA	no	0	Unknown	Unknown	0	0	0	0	1	0	0	0	NA	0	0	1	0	0	0	1	NA	NA	NA	NA	yes	++	no	NA	3	cotrimoxazole chloramphe0icol ge0tamici0	3	first first first	1	3	0	0	0	3	3	1
1248	RD0296	2015	0	no	0	female	103	4	NA	no	0	Unknown	Unknown	1	0	0	0	1	0	0	0	NA	1	1	0	0	0	0	0	NA	NA	-6.63	NA	yes	+	yes	complete	5	cotrimoxazole chloramphe0icol ge0tamici0	3	first first first	1	3	0	0	0	3	3	1
1249	RD0188	2015	0	no	0	male	26	5	NA	no	0	Unknown	Unknown	0	0	0	0	1	0	0	1	NA	0	0	0	0	0	0	1	NA	NA	-4.84	NA	yes	+	yes	complete	3	cotrimoxazole chloramphe0icol ge0tamici0	4	first first first	1	3	0	0	0	3	3	1
1250	RD1480	2019	1	no	0	male	10	3	NA	no	0	Non-reactive	Non-reactive	1	0	1	0	0	0	1	0	0	0	1	0	0	0	0	0	11	-4.49	-5.55	-4.74	no	none	yes	NA	5	amoxicilli0 be0z1lpe0icilli0 ge0tamici0 other	3	first first first other	1	3	0	0	1	3	3	0
1251	RD0706	2015	0	no	0	female	16	13	NA	no	0	Unknown	Unknown	0	0	0	0	1	NA	0	0	NA	NA	0	0	0	0	0	0	NA	NA	-3.17	NA	yes	++	yes	complete	5	cotrimoxazole chloramphe0icol ge0tamici0	1	first first first	1	3	0	0	0	3	3	1
1252	RD0486	2015	1	no	0	male	12	8	NA	no	0	Unknown	Unknown	0	0	0	0	1	0	0	0	NA	0	0	1	0	0	0	0	NA	-6.2	-5.61	-3.33	no	none	no	complete	5	cotrimoxazole amoxicilli0 chloramphe0icol ge0tamici0	1	first first first first	1	4	0	0	0	4	greater than 4 compounds	1
1253	RD1048	2017	0	no	0	female	120	10	NA	no	1	Reactive	Reactive	1	0	0	1	0	0	0	1	0	0	1	0	0	0	0	0	12.30000019	-3.13	-3.2	-1.58	yes	++	no	missed	5	amoxicilli0 be0z1lpe0icilli0 ge0tamici0	3	first first first	1	3	0	0	0	3	3	0
1254	RD0312	2012	0	no	0	female	20	4	NA	no	0	Unknown	Unknown	0	0	0	0	1	0	1	0	NA	0	0	1	0	0	0	0	NA	NA	-2.77	NA	yes	++	no	NA	5	cotrimoxazole chloramphe0icol ge0tamici0	2	first first first	1	3	0	0	0	3	3	1
1255	RD0344	2012	0	no	0	male	32	9	NA	no	0	Unknown	Unknown	0	0	0	0	1	0	1	0	NA	0	1	0	0	0	0	0	NA	-4.09	-3.96	-2.6	yes	+	no	complete	5	cotrimoxazole chloramphe0icol ge0tamici0	2	first first first	1	3	0	0	0	3	3	1
1256	RD1236	2014	NA	yes	NA	male	23	NA	7	no	0	Non-reactive	Non-reactive	1	0	1	0	0	0	1	0	0	NA	1	1	1	0	0	0	10	-6.46	-6.01	-4.59	no	none	NA	missed	5	cotrimoxazole chloramphe0icol ge0tamici0 metro0idazole	4	first first first first	1	4	0	0	0	4	greater than 4 compounds	1
1257	RD0834	2014	NA	yes	NA	male	23	NA	7	no	0	Unknown	Unknown	0	0	0	0	1	0	0	0	NA	0	0	0	0	0	0	1	10	NA	-6.16	NA	no	none	no	complete	5	cotrimoxazole ceftriaxo0e chloramphe0icol ge0tamici0 metro0idazole	1	first second first first first	1	4	1	1	0	5	greater than 4 compounds	1
1258	RD1111	2015	0	no	0	male	27	12	NA	no	0	Non-reactive	Non-reactive	1	0	1	0	0	1	0	1	0	0	1	0	1	0	0	0	9.300000191	-4.55	-4.69	-3.71	yes	+++	no	complete	5	cotrimoxazole chloramphe0icol ge0tamici0	4	first first first	1	3	0	0	0	3	3	1
1259	RD0920	2015	0	no	0	female	36	8	NA	yes	1	Reactive	Reactive	1	0	0	1	0	0	0	0	NA	0	0	1	0	0	0	0	NA	-3.17	NA	NA	yes	+++	no	complete	5	cotrimoxazole chloramphe0icol ge0tamici0	2	first first first	1	3	0	0	0	3	3	1
1260	RD1368	2015	0	no	0	female	36	7	NA	yes	0	Unknown	Unknown	0	0	0	0	1	NA	NA	NA	NA	NA	NA	NA	NA	NA	NA	NA	12.39999962	-3.17	-2.01	-0.11	yes	+++	NA	NA	NA	ceftriaxo0e other	0	second other	0	0	1	1	1	1	1	0
1261	RD0623	2012	0	no	0	male	36	20	NA	no	0	Unknown	Unknown	0	0	0	0	1	0	1	0	NA	0	0	0	1	0	0	0	NA	-7.85	-6.77	-4.97	yes	+	no	NA	5	cotrimoxazole chloramphe0icol ge0tamici0	2	first first first	1	3	0	0	0	3	3	1
1262	RD1033	2014	0	no	0	male	24	10	NA	no	0	Non-reactive	Non-reactive	1	0	1	0	0	0	0	0	0	0	0	0	0	0	0	0	NA	NA	-4.49	NA	yes	+++	NA	complete	5	amoxicilli0 be0z1lpe0icilli0 ge0tamici0	0	first first first	1	3	0	0	0	3	3	0
1263	RD0931	2014	0	no	0	female	50	6	NA	yes	0	Unknown	Unknown	1	0	0	0	1	0	0	0	NA	0	0	1	0	NA	NA	0	9	NA	-6.16	NA	no	none	no	complete	5	cotrimoxazole chloramphe0icol ge0tamici0 metro0idazole	1	first first first first	1	4	0	0	0	4	greater than 4 compounds	1
1264	RD1240	2014	0	no	0	female	50	6	NA	yes	0	Non-reactive	Non-reactive	1	0	1	0	0	1	1	1	0	0	1	0	0	0	0	0	9	-4.88	-5.78	-4.96	no	none	NA	complete	5	cotrimoxazole chloramphe0icol ge0tamici0	4	first first first	1	3	0	0	0	3	3	1
1265	RD0075	2014	0	no	0	male	24	10	NA	no	1	Reactive	Reactive	1	0	0	1	0	0	0	0	NA	0	0	0	0	0	0	0	NA	NA	-4.99	NA	yes	+++	no	NA	5	cotrimoxazole chloramphe0icol ge0tamici0 metro0idazole	1	first first first first	1	4	0	0	0	4	greater than 4 compounds	1
1266	RD0162	2016	0	no	0	female	12	12	NA	no	0	Unknown	Unknown	1	0	0	0	1	0	0	0	NA	0	0	0	1	0	0	0	NA	-7.38	-7.26	-4.66	no	none	yes	NA	5	cotrimoxazole amikaci0 ge0tamici0	2	first second first	1	2	1	1	0	3	3	1
1267	RD0136	2012	0	no	0	male	33	4	NA	no	0	Unknown	Unknown	0	0	0	0	1	0	0	0	NA	0	0	0	0	0	0	0	NA	NA	-4.52	NA	yes	++	no	complete	5	cotrimoxazole chloramphe0icol ge0tamici0	0	first first first	1	3	0	0	0	3	3	1
1268	RD0637	2013	0	yes	NA	female	48	NA	9	no	0	Unknown	Unknown	0	0	0	0	1	NA	0	1	NA	NA	0	1	0	0	0	0	14	-4.35	-3.2	-0.57	yes	+	no	complete	5	cotrimoxazole metro0idazole other	2	first first other	1	2	0	0	1	2	2	1
1269	RD0679	2012	0	no	0	female	27	7	NA	no	0	Unknown	Unknown	0	0	0	0	1	0	1	0	NA	0	0	0	0	0	0	0	12	NA	-3.48	NA	yes	++	no	complete	NA	cotrimoxazole be0z1lpe0icilli0 chloramphe0icol	1	first first first	1	3	0	0	0	3	3	1
1270	RD0063	2012	0	no	0	female	23	7	NA	no	0	Unknown	Unknown	0	0	0	0	1	0	1	0	NA	0	0	1	0	0	0	0	NA	NA	-0.82	NA	yes	++	no	complete	5	cotrimoxazole amoxicilli0	2	first first	1	2	0	0	0	2	2	1
1271	RD0359	2012	1	no	0	female	18	12	NA	no	0	Unknown	Unknown	0	0	0	0	1	0	1	0	NA	0	0	0	0	1	1	0	NA	NA	-3.73	NA	yes	++	no	complete	5	cotrimoxazole chloramphe0icol	3	first first	1	2	0	0	0	2	2	1
1272	RD0765	2014	1	no	0	female	17	4	NA	no	0	Unknown	Unknown	0	0	0	0	1	0	1	0	NA	0	1	1	0	0	0	0	NA	-0.58	-1.56	-1.78	yes	++	no	missed	5	cotrimoxazole chloramphe0icol ge0tamici0	3	first first first	1	3	0	0	0	3	3	1
1273	RD1026	2014	1	no	0	female	17	4	NA	no	1	Reactive	Exposed	1	1	0	0	0	0	0	0	0	0	0	0	0	0	0	0	12.5	-0.58	-1.27	-1.38	yes	++	NA	complete	5	be0z1lpe0icilli0 ge0tamici0 metro0idazole other	0	first first first other	1	3	0	0	1	3	3	0
1274	RD1432	2018	0	no	0	male	23	11	NA	no	0	Unknown	Unknown	0	0	0	0	1	NA	NA	NA	NA	NA	NA	NA	NA	NA	NA	NA	10.39999962	-3.32	-4.27	-3.94	yes	+++	NA	NA	NA	be0z1lpe0icilli0 ge0tamici0 other	0	first first other	1	2	0	0	1	2	2	0
1275	RD0177	2012	1	yes	NA	female	12	NA	6	no	0	Unknown	Unknown	0	0	0	0	1	0	1	0	NA	0	0	1	0	0	0	0	NA	NA	-1.88	NA	yes	+++	no	complete	5	cotrimoxazole chloramphe0icol ge0tamici0	2	first first first	1	3	0	0	0	3	3	1
1276	RD0271	2012	1	yes	NA	male	9	NA	1	no	0	Unknown	Unknown	0	0	0	0	1	0	1	0	NA	0	0	1	0	0	0	0	10	-6.23	-6.17	-3.73	NA	NA	no	complete	5	cotrimoxazole be0z1lpe0icilli0 ceftriaxo0e ge0tamici0	2	first first second first	1	3	1	1	0	4	greater than 4 compounds	1
1277	RD0919	2014	NA	no	0	male	25	7	NA	yes	0	Unknown	Unknown	1	0	0	0	1	0	0	0	NA	0	0	0	0	0	0	0	NA	NA	-0.56	NA	yes	+++	no	complete	5		0		0	0	0	0	0	0	0	0
1278	RD1277	2017	NA	yes	NA	female	10	NA	4	no	0	Non-reactive	Non-reactive	1	0	1	0	0	0	1	0	0	0	1	0	0	0	0	0	NA	NA	-0.69	NA	yes	+++	NA	NA	5	cotrimoxazole be0z1lpe0icilli0 ceftriaxo0e ge0tamici0 other	2	first first second first other	1	3	1	1	1	4	greater than 4 compounds	1
1279	RD1443	2019	1	no	0	male	15	7	NA	no	0	Unknown	Unknown	0	0	0	0	1	NA	NA	NA	NA	NA	NA	NA	NA	NA	NA	NA	12	-4.41	-3.68	-1.98	no	none	NA	NA	NA	be0z1lpe0icilli0 ge0tamici0 other	0	first first other	1	2	0	0	1	2	2	0
1280	RD1218	2019	0	yes	NA	female	29	NA	3	no	0	Unknown	Unknown	0	0	0	0	1	0	1	0	0	0	1	1	1	0	0	0	10.30000019	-2.7	-4.66	-4.47	NA	NA	NA	missed	5	cotrimoxazole ciprofloxaci0 metro0idazole	4	first second first	1	2	1	1	0	3	3	1
1281	RD0470	2012	0	no	0	male	30	7	NA	no	0	Unknown	Unknown	0	0	0	0	1	0	1	0	NA	0	0	0	0	0	0	0	13	NA	-4.72	NA	yes	+++	no	complete	5	cotrimoxazole chloramphe0icol ge0tamici0	1	first first first	1	3	0	0	0	3	3	1
1282	RD0241	2012	0	no	1	male	47	NA	NA	no	0	Unknown	Unknown	0	0	0	0	1	0	0	0	NA	0	0	1	0	1	1	0	NA	NA	NA	NA	yes	+++	no	complete	5	chloramphe0icol ge0tamici0	3	first first	1	2	0	0	0	2	2	0
1283	RD0661	2014	NA	no	0	female	21	4	NA	no	0	Unknown	Unknown	1	0	0	0	1	0	0	0	NA	0	0	0	0	0	0	0	NA	NA	-1.21	NA	yes	+	no	complete	5	cotrimoxazole chloramphe0icol ge0tamici0	0	first first first	1	3	0	0	0	3	3	1
1284	RD0300	2014	NA	no	0	female	25	15	NA	no	0	Unknown	Unknown	1	0	0	0	1	0	0	1	NA	0	0	0	1	0	0	1	NA	NA	-2.71	NA	yes	+++	no	complete	5	cotrimoxazole ceftriaxo0e chloramphe0icol ge0tamici0 metro0idazole	3	first second first first first	1	4	1	1	0	5	greater than 4 compounds	1
1285	RD0643	2013	0	no	0	female	156	18	NA	no	0	Unknown	Unknown	0	0	0	0	1	0	1	1	NA	0	0	1	0	1	0	0	NA	-3.51	NA	-2.68	yes	++	no	complete	5	cotrimoxazole amoxicilli0 be0z1lpe0icilli0 ceftriaxo0e ge0tamici0	4	first first first second first	1	4	1	1	0	5	greater than 4 compounds	1
1286	RD0968	2021	1	no	0	female	9	3	NA	no	0	Unknown	Unknown	0	0	0	0	1	0	0	0	0	0	0	0	0	0	0	0	10.30000019	-0.6	-3.23	-3.92	no	none	NA	complete	5	cotrimoxazole chloramphe0icol ge0tamici0 metro0idazole	0	first first first first	1	4	0	0	0	4	greater than 4 compounds	1
1287	RD0743	2012	0	no	0	female	17	6	NA	no	0	Unknown	Unknown	1	0	0	0	1	0	1	0	NA	0	0	1	0	0	0	0	NA	-1.28	-2.49	-2.6	yes	++	no	complete	5	cotrimoxazole chloramphe0icol ge0tamici0	2	first first first	1	3	0	0	0	3	3	1
1288	RD0331	2013	0	no	0	male	23	6	NA	no	0	Unknown	Unknown	1	0	0	0	1	0	0	0	NA	0	0	1	0	0	0	0	NA	NA	-3.78	NA	yes	++	no	complete	5	cotrimoxazole chloramphe0icol ge0tamici0	1	first first first	1	3	0	0	0	3	3	1
1289	RD0430	2016	NA	no	0	female	9	6	NA	no	0	Unknown	Unknown	1	0	0	0	1	0	0	0	NA	0	0	1	1	0	0	0	NA	-0.47	-3.23	-4.01	no	none	no	complete	5	cotrimoxazole	2	first	1	1	0	0	0	1	1	1
1290	RD1192	2020	0	no	0	male	60	5	NA	no	0	Non-reactive	Non-reactive	1	0	1	0	0	0	1	0	0	0	0	0	0	0	1	0	11.5	NA	NA	NA	yes	+	NA	complete	5	amikaci0 ceftriaxo0e metro0idazole other	2	second second first other	1	1	1	2	1	3	3	0
1291	RD0978	2020	0	yes	NA	female	37	NA	1	no	0	Unknown	Unknown	0	0	0	0	1	0	0	0	0	0	0	1	0	0	NA	0	15	-1.1	-0.36	0.32	yes	+++	NA	complete	5	cotrimoxazole	1	first	1	1	0	0	0	1	1	1
1292	RD0557	2013	1	no	0	male	17	6	NA	no	1	Reactive	Exposed	1	1	0	0	0	0	1	1	NA	0	1	0	0	0	0	0	14	-4.26	-4.11	-2.94	yes	+	no	complete	5	cotrimoxazole chloramphe0icol ge0tamici0 metro0idazole	3	first first first first	1	4	0	0	0	4	greater than 4 compounds	1
1293	RD1417	2018	NA	yes	NA	female	11	NA	0.5	no	0	Non-reactive	Non-reactive	1	0	1	0	0	0	1	0	0	1	0	1	1	0	0	0	NA	NA	-4.08	NA	yes	+	yes	NA	5	be0z1lpe0icilli0 ge0tamici0 other	5	first first other	1	2	0	0	1	2	2	0
1294	RD0007	2015	0	no	0	male	108	9	NA	no	0	Unknown	Unknown	1	0	0	0	1	0	1	0	NA	0	0	0	0	0	0	0	NA	-6.41	-7.83	-8.06	NA	NA	yes	complete	5	cotrimoxazole chloramphe0icol ge0tamici0	2	first first first	1	3	0	0	0	3	3	1
1295	RD0432	2012	0	no	0	male	34	9	NA	no	1	Reactive	Reactive	1	0	0	1	0	0	1	0	NA	0	0	0	0	0	0	0	NA	NA	-3.54	NA	yes	++	no	complete	5	cotrimoxazole ceftriaxo0e chloramphe0icol ge0tamici0	2	first second first first	1	3	1	1	0	4	greater than 4 compounds	1
1296	RD0906	2014	0	no	0	male	35	6	NA	yes	0	Unknown	Unknown	0	0	0	0	1	0	0	0	NA	0	0	0	0	0	0	0	NA	NA	-3.06	NA	yes	++	yes	missed	5	cotrimoxazole chloramphe0icol ge0tamici0	1	first first first	1	3	0	0	0	3	3	1
1297	RD1005	2015	NA	yes	NA	male	14	NA	3	no	0	Non-reactive	Non-reactive	1	0	1	0	0	0	1	0	0	0	1	1	0	0	0	0	9.600000381	-3.87	-5.4	-5.31	no	none	no	complete	5	cotrimoxazole amoxicilli0 ge0tamici0	3	first first first	1	3	0	0	0	3	3	1
1298	RD0239	2015	NA	yes	NA	male	14	NA	3	no	0	Unknown	Unknown	0	0	0	0	1	1	1	1	NA	NA	0	1	1	1	0	1	NA	NA	-5.34	NA	no	none	no	complete	5	cotrimoxazole ceftriaxo0e metro0idazole	7	first second first	1	2	1	1	0	3	3	1
1299	RD1356	2015	1	no	0	female	15	6	NA	no	0	Unknown	Unknown	0	0	0	0	1	NA	NA	NA	NA	NA	NA	NA	NA	NA	NA	NA	11.5	-0.12	-2.55	-3.46	yes	++	NA	NA	NA	cotrimoxazole chloramphe0icol ge0tamici0	0	first first first	1	3	0	0	0	3	3	1
1300	RD0549	2015	1	no	0	female	15	6	NA	no	0	Unknown	Unknown	0	0	0	0	1	0	1	0	NA	0	0	NA	0	1	0	0	NA	NA	-2.55	NA	yes	++	no	NA	5	cotrimoxazole chloramphe0icol ge0tamici0	2	first first first	1	3	0	0	0	3	3	1
1301	RD0602	2014	NA	no	0	female	64	6	NA	no	0	Unknown	Unknown	0	0	0	0	1	NA	NA	NA	NA	NA	NA	NA	NA	NA	NA	NA	NA	NA	-3.64	NA	yes	++	NA	NA	NA		0		0	0	0	0	0	0	0	0
1302	RD0546	2014	NA	no	0	female	11	14	NA	no	0	Unknown	Unknown	1	0	0	0	1	1	0	1	NA	0	1	1	0	0	0	0	NA	NA	-3.92	NA	no	none	no	NA	5		4		0	0	0	0	0	0	0	0
1303	RD1244	2014	NA	no	0	female	64	6	NA	no	0	Non-reactive	Non-reactive	1	0	1	0	0	0	0	0	0	0	0	0	0	0	0	0	13.14999962	-4.3	-3.8	-0.95	yes	++	NA	complete	5	other	0	other	0	0	0	0	1	0	0	0
1304	RD0823	2012	0	no	0	male	40	5	NA	no	0	Unknown	Unknown	0	0	0	0	1	0	1	1	NA	0	0	1	1	0	0	0	14	-3.77	-3.46	-1.9	yes	++	no	NA	5	cotrimoxazole chloramphe0icol metro0idazole	4	first first first	1	3	0	0	0	3	3	1
1305	RD0294	2016	1	no	1	female	7	NA	NA	no	0	Unknown	Unknown	1	0	0	0	1	0	1	0	NA	0	0	1	1	0	0	0	10	NA	-3.31	NA	yes	+	no	complete	5	cotrimoxazole be0z1lpe0icilli0 ge0tamici0	3	first first first	1	3	0	0	0	3	3	1
1306	RD1062	2019	1	yes	NA	female	19	NA	2	no	0	Non-reactive	Non-reactive	1	0	1	0	0	1	0	0	0	NA	1	0	0	0	0	0	6.5	-7.51	-7.23	-5.13	no	none	yes	complete	5	be0z1lpe0icilli0 ge0tamici0 other	3	first first other	1	2	0	0	1	2	2	0
1307	RD0845	2013	0	no	0	male	27	17	NA	no	0	Unknown	Unknown	0	0	0	0	1	0	1	0	NA	0	0	0	0	0	0	0	NA	NA	-5.01	NA	no	none	no	NA	5	cotrimoxazole ceftriaxo0e ciprofloxaci0 metro0idazole	1	first second second first	1	2	1	2	0	4	greater than 4 compounds	1
1308	RD0394	2014	NA	no	0	female	6	6	NA	no	0	Unknown	Unknown	0	0	0	0	1	0	0	0	NA	NA	0	1	1	0	0	0	NA	NA	-4.24	NA	no	none	no	missed	5	cotrimoxazole chloramphe0icol ge0tamici0	2	first first first	1	3	0	0	0	3	3	1
1309	RD0126	2014	NA	no	0	female	25	8	NA	no	0	Unknown	Unknown	1	0	0	0	1	0	1	0	NA	0	0	0	0	1	0	0	NA	NA	-2.63	NA	yes	+++	no	NA	5	cotrimoxazole chloramphe0icol ge0tamici0 other	2	first first first other	1	3	0	0	1	3	3	1
1310	RD0451	2016	0	no	0	male	23	4	NA	no	0	Unknown	Unknown	0	0	0	0	1	0	1	0	NA	0	1	0	0	0	0	1	NA	NA	-1.69	NA	yes	++	no	complete	5	cotrimoxazole be0z1lpe0icilli0 ge0tamici0	3	first first first	1	3	0	0	0	3	3	1
1311	RD0526	2014	NA	no	0	female	10	5	NA	no	0	Unknown	Unknown	0	0	0	0	1	0	1	0	NA	NA	0	1	0	0	0	0	NA	NA	-3.44	NA	no	none	no	complete	5	cotrimoxazole chloramphe0icol ge0tamici0	2	first first first	1	3	0	0	0	3	3	1
1312	RD1243	2014	NA	no	0	female	10	5	NA	no	0	Non-reactive	Non-reactive	1	0	1	0	0	0	0	0	0	0	0	0	0	0	0	0	11.10000038	-2.58	-3.6	-2.95	no	none	no	missed	5	ceftriaxo0e metro0idazole other	0	second first other	1	1	1	1	1	2	2	0
1313	RD1412	2017	1	yes	NA	male	29	NA	7	no	0	Unknown	Unknown	0	0	0	0	1	NA	NA	NA	NA	NA	NA	NA	NA	NA	NA	NA	12	-2.44	-3.82	-3.73	no	none	NA	NA	NA	amoxicilli0 be0z1lpe0icilli0 ge0tamici0 other	0	first first first other	1	3	0	0	1	3	3	0
1314	RD1290	2018	1	yes	NA	male	14	NA	2	no	0	Non-reactive	Non-reactive	1	0	1	0	0	0	1	1	0	0	1	0	0	0	0	0	7	-5.87	-7.77	-8.21	no	none	no	complete	5	be0z1lpe0icilli0 ge0tamici0 other	3	first first other	1	2	0	0	1	2	2	0
1315	RD1375	2014	NA	yes	NA	female	76	NA	0.5	yes	0	Unknown	Unknown	0	0	0	0	1	NA	NA	NA	NA	NA	NA	NA	NA	NA	NA	NA	9.75	-3.92	-5.58	-5.05	no	none	NA	NA	NA	cotrimoxazole be0z1lpe0icilli0 ge0tamici0 metro0idazole other	0	first first first first other	1	4	0	0	1	4	greater than 4 compounds	1
1316	RD0717	2016	0	no	0	male	91	5	NA	no	0	Unknown	Unknown	1	0	0	0	1	0	0	0	NA	0	0	0	0	0	0	1	NA	-3.27	NA	NA	yes	+++	no	complete	5	cotrimoxazole	1	first	1	1	0	0	0	1	1	1
1317	RD0166	2013	0	no	0	female	86	15	NA	no	0	Unknown	Unknown	0	0	0	0	1	0	0	1	NA	0	0	1	0	0	0	0	NA	-2.49	-3.48	-2.74	yes	++	no	complete	5	cotrimoxazole ceftriaxo0e	2	first second	1	1	1	1	0	2	2	1
1318	RD0120	2014	NA	yes	NA	male	12	NA	1	no	1	Reactive	Exposed	1	1	0	0	0	1	0	1	NA	0	1	1	1	0	0	0	NA	NA	NA	NA	yes	++	no	complete	5	ceftriaxo0e	5	second	0	0	1	1	0	1	1	0
1319	RD1120	2014	NA	yes	NA	male	12	NA	1	no	0	Non-reactive	Non-reactive	1	0	1	0	0	1	0	0	1	0	1	1	0	0	0	1	NA	NA	-4.7	NA	yes	++	NA	NA	5	cotrimoxazole amoxicilli0 chloramphe0icol ge0tamici0 metro0idazole	5	first first first first first	1	5	0	0	0	5	greater than 4 compounds	1
1320	RD1469	2021	0	no	0	female	35	5	NA	yes	0	Unknown	Unknown	0	0	0	0	1	NA	NA	NA	NA	NA	NA	NA	NA	NA	NA	NA	10	-4.34	-5.72	-5.01	no	none	NA	NA	NA		0		0	0	0	0	0	0	0	0
1321	RD0779	2012	0	no	0	female	16	5	NA	no	0	Unknown	Unknown	1	0	0	0	1	0	0	1	NA	0	1	1	0	0	0	1	NA	NA	-2.54	NA	yes	+++	no	NA	5	cotrimoxazole chloramphe0icol ge0tamici0	4	first first first	1	3	0	0	0	3	3	1
1322	RD0564	2012	NA	no	0	female	24	22	NA	no	1	Reactive	Reactive	1	0	0	1	0	1	1	0	NA	0	1	0	0	0	0	0	NA	NA	-4.43	NA	no	none	no	NA	5	cotrimoxazole ceftriaxo0e chloramphe0icol ge0tamici0	4	first second first first	1	3	1	1	0	4	greater than 4 compounds	1
1323	RD1348	2014	NA	no	0	male	44	8	NA	no	0	Unknown	Unknown	0	0	0	0	1	NA	NA	NA	NA	NA	NA	NA	NA	NA	NA	NA	13.5	-5.82	-2.15	2.01	yes	+++	NA	NA	NA	cotrimoxazole chloramphe0icol ge0tamici0	0	first first first	1	3	0	0	0	3	3	1
1324	RD0020	2014	NA	no	0	male	44	8	NA	no	0	Unknown	Unknown	0	0	0	0	1	0	0	0	NA	0	0	0	0	0	0	1	NA	NA	-1.99	NA	yes	+++	no	complete	5	cotrimoxazole chloramphe0icol ge0tamici0 metro0idazole	1	first first first first	1	4	0	0	0	4	greater than 4 compounds	1
1325	RD1340	2017	0	no	0	male	24	18	NA	yes	0	Non-reactive	Non-reactive	1	0	1	0	0	0	1	0	0	0	0	1	1	0	0	0	10.5	NA	-4.57	NA	yes	++	NA	NA	5	be0z1lpe0icilli0 ge0tamici0	3	first first	1	2	0	0	0	2	2	0
1326	RD1170	2019	0	no	0	female	36	6	NA	no	0	Non-reactive	Non-reactive	1	0	1	0	0	0	1	0	0	0	0	1	1	0	0	0	12.5	-4.08	-2.08	0.61	yes	+++	no	missed	5	be0z1lpe0icilli0 ge0tamici0 other	3	first first other	1	2	0	0	1	2	2	0
1327	RD1095	2020	1	yes	NA	male	9	NA	9	no	0	Non-reactive	Non-reactive	1	0	1	0	0	1	1	1	0	NA	0	0	0	0	0	0	10.5	-3.33	-4.84	-4.42	no	none	NA	complete	5	cotrimoxazole chloramphe0icol ge0tamici0	3	first first first	1	3	0	0	0	3	3	1
1328	RD1193	2020	0	no	0	male	36	5	NA	no	0	Non-reactive	Non-reactive	1	0	1	0	0	1	1	1	0	0	1	0	0	0	0	0	11.69999981	-3.94	-3.65	-2.08	no	none	NA	NA	5	amoxicilli0 other	4	first other	1	1	0	0	1	1	1	0
1329	RD1078	2020	0	no	0	male	21	4	NA	no	0	Non-reactive	Non-reactive	1	0	1	0	0	0	0	0	0	0	0	0	0	0	0	0	11	-2.66	-3.75	-3.58	no	none	NA	NA	5	cotrimoxazole be0z1lpe0icilli0 ge0tamici0	0	first first first	1	3	0	0	0	3	3	1
1330	RD0062	2012	0	no	0	male	14	7	NA	no	1	Reactive	Exposed	1	1	0	0	0	0	0	0	NA	0	0	0	0	0	0	0	NA	-3.65	-3.19	-1.83	yes	+++	no	complete	5	cotrimoxazole chloramphe0icol ge0tamici0	0	first first first	1	3	0	0	0	3	3	1
1331	RD0748	2016	0	no	0	male	11	10	NA	no	1	Reactive	Exposed	1	1	0	0	0	0	1	0	NA	0	0	1	1	0	0	0	NA	-7.1	-6.67	-4.19	yes	+	no	missed	5	cotrimoxazole ge0tamici0 metro0idazole	3	first first first	1	3	0	0	0	3	3	1
1332	RD1442	2019	1	no	0	male	8	5	NA	yes	0	Unknown	Unknown	0	0	0	0	1	NA	NA	NA	NA	NA	NA	NA	NA	NA	NA	NA	11	NA	-4.48	NA	no	none	NA	NA	NA	amoxicilli0 be0z1lpe0icilli0 ge0tamici0	0	first first first	1	3	0	0	0	3	3	0
1333	RD0828	2012	0	no	0	female	76	11	NA	no	0	Unknown	Unknown	1	0	0	0	1	0	0	1	NA	0	1	0	0	0	0	0	16	-0.01	-0.63	-0.99	yes	++	no	complete	5	cotrimoxazole chloramphe0icol ge0tamici0	2	first first first	1	3	0	0	0	3	3	1
1334	RD1438	2018	0	no	0	female	58	12	NA	no	0	Unknown	Unknown	0	0	0	0	1	NA	NA	NA	NA	NA	NA	NA	NA	NA	NA	NA	14.30000019	-2.64	-1.23	0.64	yes	+++	NA	NA	NA	cotrimoxazole other	0	first other	1	1	0	0	1	1	1	1
1335	RD1182	2018	0	no	0	female	31	8	NA	yes	0	Unknown	Unknown	0	0	0	0	1	0	1	NA	NA	0	NA	NA	NA	NA	NA	NA	12	-4.74	-4.31	-2.22	yes	+++	yes	NA	5	be0z1lpe0icilli0 ge0tamici0 other	2	first first other	1	2	0	0	1	2	2	0
1336	RD0742	2015	NA	no	0	female	9	5	NA	no	0	Unknown	Unknown	0	0	0	0	1	0	1	1	NA	NA	1	1	1	1	0	0	NA	-2.54	-4.42	-4.15	no	none	no	missed	5	cotrimoxazole ceftriaxo0e metro0idazole	6	first second first	1	2	1	1	0	3	3	1
1337	RD0523	2015	NA	yes	NA	NA	9	NA	5	no	0	Unknown	Unknown	0	0	0	0	1	0	1	0	NA	0	0	1	0	1	0	0	NA	NA	NA	NA	no	none	no	missed	5	cotrimoxazole metro0idazole	3	first first	1	2	0	0	0	2	2	1
1338	RD0030	2013	NA	no	0	female	23	5	NA	no	1	Reactive	Reactive	1	0	0	1	0	0	1	0	NA	0	1	1	0	0	0	0	NA	-3.63	-1.92	0	yes	++	no	complete	NA	cotrimoxazole chloramphe0icol ge0tamici0 metro0idazole	4	first first first first	1	4	0	0	0	4	greater than 4 compounds	1
1339	RD0384	2016	1	no	0	male	7	20	NA	no	0	Unknown	Unknown	1	0	0	0	1	0	1	0	NA	0	1	1	0	0	0	0	NA	NA	-7.44	NA	no	none	no	missed	5	cotrimoxazole metro0idazole other	3	first first other	1	2	0	0	1	2	2	1
1340	RD0505	2013	1	no	0	female	22	10	NA	no	0	Unknown	Unknown	0	0	0	0	1	0	0	0	NA	0	0	0	0	0	0	0	NA	-4.68	-4.9	-3.55	no	none	yes	complete	NA	cotrimoxazole chloramphe0icol ge0tamici0	1	first first first	1	3	0	0	0	3	3	1
1341	RD1278	2017	0	no	0	female	61	5	NA	no	0	Non-reactive	Non-reactive	1	0	1	0	0	0	1	0	1	0	0	0	0	0	0	0	11.69999981	-2.22	-3.34	-2.71	no	none	yes	NA	5	amoxicilli0 be0z1lpe0icilli0 ge0tamici0 other	3	first first first other	1	3	0	0	1	3	3	0
1342	RD0339	2012	1	no	0	male	19	6	NA	no	0	Unknown	Unknown	0	0	0	0	1	0	1	0	NA	0	1	1	0	0	0	0	NA	-5.53	-5.74	-4.82	NA	NA	yes	complete	5	cotrimoxazole chloramphe0icol ge0tamici0	4	first first first	1	3	0	0	0	3	3	1
1343	RD0029	2013	0	no	0	female	44	7	NA	no	0	Unknown	Unknown	0	0	0	0	1	0	0	0	NA	0	0	0	0	0	0	0	NA	-3.21	-2.67	-1	yes	++	no	NA	5	cotrimoxazole	0	first	1	1	0	0	0	1	1	1
1344	RD0152	2014	NA	no	0	male	96	11	NA	no	0	Unknown	Unknown	0	0	0	0	1	0	1	1	NA	0	0	0	0	0	0	0	NA	NA	-6.3	NA	no	none	yes	complete	5	cotrimoxazole amoxicilli0 chloramphe0icol	3	first first first	1	3	0	0	0	3	3	1
1345	RD1229	2015	0	no	0	male	34	3	NA	no	1	Reactive	Reactive	1	0	0	1	0	0	1	1	0	0	1	1	0	0	0	0	13.19999981	-5.19	-3.9	-1.51	yes	+	NA	complete	5	cotrimoxazole chloramphe0icol ge0tamici0	5	first first first	1	3	0	0	0	3	3	1
1346	RD0276	2015	0	no	0	male	34	3	NA	no	1	Reactive	Reactive	1	0	0	1	0	0	1	1	NA	0	1	1	0	0	0	0	NA	-5.19	-3.98	-1.66	yes	+	no	complete	5	cotrimoxazole chloramphe0icol ge0tamici0	5	first first first	1	3	0	0	0	3	3	1
1347	RD1303	2019	0	no	0	female	19	10	NA	no	0	Non-reactive	Non-reactive	1	0	1	0	0	0	1	1	0	0	1	0	0	0	0	0	11.19999981	-2.61	-2.35	-1.43	yes	+	NA	missed	5	other	3	other	0	0	0	0	1	0	0	0
1348	RD1444	2019	0	no	0	female	23	5	NA	no	0	Unknown	Unknown	0	0	0	0	1	NA	NA	NA	NA	NA	NA	NA	NA	NA	NA	NA	11.39999962	-2.05	-1.97	-1.2	yes	+	NA	NA	NA	amoxicilli0 other	0	first other	1	1	0	0	1	1	1	0
1349	RD0417	2012	0	no	0	female	100	6	NA	no	0	Unknown	Unknown	0	0	0	0	1	0	0	0	NA	0	0	0	0	0	0	0	12	-2.97	-4.32	-3.81	yes	+++	yes	complete	NA	cotrimoxazole chloramphe0icol ge0tamici0	1	first first first	1	3	0	0	0	3	3	1
1350	RD0415	2016	1	no	0	female	11	16	NA	no	0	Unknown	Unknown	1	0	0	0	1	1	1	1	NA	1	1	1	1	0	0	0	NA	NA	-5.08	NA	no	none	yes	missed	5	cotrimoxazole ceftriaxo0e	8	first second	1	1	1	1	0	2	2	1
1351	RD0886	2013	1	no	0	female	13	19	NA	no	0	Unknown	Unknown	0	0	0	0	1	0	1	0	NA	0	0	0	0	0	0	1	NA	NA	-2.27	NA	yes	++	no	missed	5	cotrimoxazole ceftriaxo0e chloramphe0icol ge0tamici0	2	first second first first	1	3	1	1	0	4	greater than 4 compounds	1
1352	RD1304	2018	0	no	0	male	20	6	NA	yes	0	Non-reactive	Non-reactive	1	0	1	0	0	0	1	1	0	0	0	1	0	0	0	0	10.10000038	-4.41	-5.39	-5.09	no	none	NA	NA	NA	be0z1lpe0icilli0 ge0tamici0 other	3	first first other	1	2	0	0	1	2	2	0
1353	RD1337	2021	1	no	0	male	13	2	NA	no	0	Unknown	Unknown	0	0	0	0	1	NA	NA	NA	NA	NA	NA	NA	NA	NA	NA	NA	10.19999981	-7.72	-7.07	-4.71	no	none	NA	NA	NA	cotrimoxazole chloramphe0icol ge0tamici0	0	first first first	1	3	0	0	0	3	3	1
1354	RD1468	2021	1	no	0	female	8	3	NA	no	0	Unknown	Unknown	0	0	0	0	1	NA	NA	NA	NA	NA	NA	NA	NA	NA	NA	NA	10.5	-5.4	-5.41	-2.41	no	none	NA	NA	NA		0		0	0	0	0	0	0	0	0
1355	RD0785	2012	0	no	0	female	75	5	NA	no	0	Unknown	Unknown	0	0	0	0	1	0	1	0	NA	0	0	0	0	0	0	0	NA	-1.64	-1.68	-0.92	yes	+++	no	complete	NA	cotrimoxazole chloramphe0icol ge0tamici0	1	first first first	1	3	0	0	0	3	3	1
1356	RD0427	2013	0	no	0	female	18	10	NA	no	0	Unknown	Unknown	0	0	0	0	1	0	1	0	NA	0	1	1	0	0	0	0	12	-3.69	-3.06	-1.52	yes	++	no	complete	5	cotrimoxazole chloramphe0icol ge0tamici0 metro0idazole	3	first first first first	1	4	0	0	0	4	greater than 4 compounds	1
1357	RD1196	2020	0	no	0	male	81	4	NA	no	0	Non-reactive	Non-reactive	1	0	1	0	0	0	0	0	0	0	0	0	0	0	0	0	15.60000038	-4.68	-4.88	-2.57	yes	++	NA	complete	5	cotrimoxazole ceftriaxo0e ciprofloxaci0 metro0idazole	0	first second second first	1	2	1	2	0	4	greater than 4 compounds	1
1358	RD0969	2021	0	no	0	female	32	6	NA	no	0	Unknown	Unknown	0	0	0	0	1	1	1	0	0	NA	0	1	0	0	0	0	12	-4.19	-3.48	-1.31	yes	+	NA	complete	5	cotrimoxazole chloramphe0icol ge0tamici0	3	first first first	1	3	0	0	0	3	3	1
1359	RD1037	2014	NA	no	0	female	80	NA	NA	no	0	Non-reactive	Non-reactive	1	0	1	0	0	0	0	1	0	0	1	0	0	0	0	0	9.800000191	-4.54	-5.21	-3.57	yes	++	NA	missed	5	ceftriaxo0e other	2	second other	0	0	1	1	1	1	1	0
1360	RD0289	2014	NA	no	0	female	80	NA	NA	no	1	Reactive	Reactive	1	0	0	1	0	0	0	0	NA	0	0	1	0	0	0	1	NA	NA	-5.21	NA	yes	++	no	complete	5	cotrimoxazole chloramphe0icol ge0tamici0	3	first first first	1	3	0	0	0	3	3	1
1361	RD0791	2012	1	no	0	male	29	11	NA	no	0	Unknown	Unknown	0	0	0	0	1	0	0	0	NA	0	0	0	0	0	0	0	NA	NA	-5.33	NA	yes	+++	yes	NA	5	cotrimoxazole chloramphe0icol ge0tamici0	1	first first first	1	3	0	0	0	3	3	1
1362	RD0212	2015	NA	no	0	male	7	6	NA	no	0	Unknown	Unknown	0	0	0	0	1	1	1	1	NA	0	0	1	1	0	0	0	NA	NA	-5.04	NA	no	none	no	NA	5	cotrimoxazole chloramphe0icol ge0tamici0	5	first first first	1	3	0	0	0	3	3	1
1363	RD0584	2013	1	no	0	female	20	6	NA	no	0	Unknown	Unknown	0	0	0	0	1	NA	NA	NA	NA	NA	NA	NA	NA	NA	NA	NA	NA	-4.22	-3.99	-2.44	no	none	NA	NA	NA		0		0	0	0	0	0	0	0	0
1364	RD0916	2016	0	no	0	male	81	5	NA	yes	0	Unknown	Unknown	0	0	0	0	1	0	0	1	NA	0	0	0	0	0	0	0	NA	NA	-7.61	NA	yes	++	yes	complete	5	cotrimoxazole	2	first	1	1	0	0	0	1	1	1
1365	RD0182	2015	0	no	0	male	168	4	NA	no	0	Unknown	Unknown	1	0	0	0	1	NA	0	1	NA	NA	0	0	1	0	0	NA	NA	-4.57	NA	-3.34	yes	+	yes	complete	5	cotrimoxazole chloramphe0icol ge0tamici0	3	first first first	1	3	0	0	0	3	3	1
1366	RD0103	2016	0	no	0	female	48	12	NA	no	0	Unknown	Unknown	1	0	0	0	1	0	1	1	NA	0	0	0	0	0	0	0	12	NA	-2.09	NA	yes	++	no	NA	5	cotrimoxazole be0z1lpe0icilli0 ge0tamici0	2	first first first	1	3	0	0	0	3	3	1
1367	RD1456	2020	0	no	0	female	26	9	NA	no	0	Unknown	Unknown	0	0	0	0	1	NA	NA	NA	NA	NA	NA	NA	NA	NA	NA	NA	12.89999962	-3.25	-2.34	-0.69	yes	+++	NA	NA	NA	amikaci0 be0z1lpe0icilli0 ceftriaxo0e ge0tamici0 other	0	second first second first other	1	2	1	2	1	4	greater than 4 compounds	0
1368	RD0675	2012	0	no	0	male	40	4	NA	no	0	Unknown	Unknown	0	0	0	0	1	0	0	1	NA	0	1	0	0	0	0	0	NA	NA	-3.39	NA	yes	++	no	complete	5	cotrimoxazole	2	first	1	1	0	0	0	1	1	1
1369	RD1293	2018	NA	no	0	female	8	1	NA	no	0	Non-reactive	Non-reactive	1	0	1	0	0	1	0	1	0	0	0	0	0	0	0	0	9.5	-4.05	-4.68	-2.91	no	none	NA	missed	5	be0z1lpe0icilli0 ge0tamici0 other	2	first first other	1	2	0	0	1	2	2	0
1370	RD1385	2014	0	no	0	male	26	17	NA	no	0	Unknown	Unknown	0	0	0	0	1	NA	NA	NA	NA	NA	NA	NA	NA	NA	NA	NA	15.30000019	-2.61	-1.5	-0.14	yes	++	NA	NA	NA	cotrimoxazole amoxicilli0 ceftriaxo0e other	0	first first second other	1	2	1	1	1	3	3	1
1371	RD0154	2014	0	no	0	male	26	17	NA	no	0	Unknown	Unknown	1	0	0	0	1	0	1	1	NA	0	0	1	0	0	0	0	NA	NA	-1.67	NA	yes	++	no	complete	5	cotrimoxazole ceftriaxo0e chloramphe0icol ge0tamici0 metro0idazole	3	first second first first first	1	4	1	1	0	5	greater than 4 compounds	1
1372	RD1445	2018	1	no	0	female	8	6	NA	yes	0	Unknown	Unknown	0	0	0	0	1	NA	NA	NA	NA	NA	NA	NA	NA	NA	NA	NA	11.5	NA	-1.55	NA	no	none	NA	NA	NA	amoxicilli0 be0z1lpe0icilli0 ge0tamici0	0	first first first	1	3	0	0	0	3	3	0
1373	RD0288	2013	NA	no	0	female	64	7	NA	no	0	Unknown	Unknown	0	0	0	0	1	0	1	0	NA	0	1	0	0	0	0	0	NA	NA	-4.48	NA	no	none	no	complete	5	cotrimoxazole be0z1lpe0icilli0 chloramphe0icol	2	first first first	1	3	0	0	0	3	3	1
1374	RD0155	2014	NA	no	0	male	22	18	NA	no	0	Unknown	Unknown	1	0	0	0	1	0	1	1	NA	0	0	1	0	0	0	0	NA	NA	0.18	NA	NA	NA	no	complete	5	cotrimoxazole chloramphe0icol ge0tamici0	3	first first first	1	3	0	0	0	3	3	1
1375	RD1410	2017	NA	no	0	female	18	6	NA	no	0	Unknown	Unknown	0	0	0	0	1	NA	NA	NA	NA	NA	NA	NA	NA	NA	NA	NA	11.5	-2.93	-3.34	-2.55	no	none	NA	NA	NA	other	0	other	0	0	0	0	1	0	0	0
1376	RD0793	2012	0	no	0	female	169	3	NA	no	1	Reactive	Reactive	1	0	0	1	0	0	0	0	NA	0	0	0	0	0	0	0	NA	-5.76	NA	-2.92	yes	+	no	complete	5	cotrimoxazole	1	first	1	1	0	0	0	1	1	1
1377	RD0332	2013	1	no	0	male	8	10	NA	no	0	Unknown	Unknown	0	0	0	0	1	1	0	1	NA	0	1	0	0	0	0	0	NA	-1.19	-3.88	-4.5	no	none	no	NA	5	cotrimoxazole chloramphe0icol ge0tamici0	3	first first first	1	3	0	0	0	3	3	1
1378	RD0097	2014	NA	yes	NA	female	39	NA	7	no	0	Unknown	Unknown	1	0	0	0	1	0	0	0	NA	0	0	0	0	0	0	0	NA	NA	-6.6	NA	no	none	yes	complete	NA	cotrimoxazole chloramphe0icol ge0tamici0	1	first first first	1	3	0	0	0	3	3	1
1379	RD1206	2014	NA	yes	NA	female	39	NA	7	no	0	Non-reactive	Non-reactive	1	0	1	0	0	0	1	0	0	0	1	1	0	1	0	0	9.600000381	-6.33	-6.67	-5.39	no	none	NA	NA	NA	cotrimoxazole chloramphe0icol ge0tamici0	4	first first first	1	3	0	0	0	3	3	1
1380	RD0891	2012	0	no	0	female	79	6	NA	yes	0	Unknown	Unknown	1	0	0	0	1	0	0	0	NA	0	0	1	0	0	0	0	NA	NA	-3.05	NA	yes	+	no	complete	5	cotrimoxazole chloramphe0icol ge0tamici0	1	first first first	1	3	0	0	0	3	3	1
1381	RD1153	2018	1	no	0	female	16	6	NA	yes	0	Non-reactive	Non-reactive	1	0	1	0	0	0	0	0	0	1	1	0	0	1	0	1	11.10000038	-4.4	-3.83	-1.97	no	none	yes	complete	5	cotrimoxazole be0z1lpe0icilli0 ge0tamici0 other	5	first first first other	1	3	0	0	1	3	3	1
1382	RD0081	2012	0	yes	NA	male	56	NA	1	no	1	Reactive	Reactive	1	0	0	1	0	0	1	1	NA	0	1	1	0	0	0	0	10	-8.86	NA	NA	no	none	no	complete	5	be0z1lpe0icilli0 ge0tamici0	5	first first	1	2	0	0	0	2	2	0
1383	RD0849	2013	1	no	0	male	22	13	NA	no	0	Unknown	Unknown	1	0	0	0	1	0	1	1	NA	0	0	0	0	0	0	0	NA	-5.47	-5.47	-4.41	yes	+	no	complete	5	cotrimoxazole chloramphe0icol ge0tamici0	2	first first first	1	3	0	0	0	3	3	1
1384	RD1032	2014	NA	no	0	female	36	11	NA	no	0	Non-reactive	Non-reactive	1	0	1	0	0	NA	1	0	0	0	0	0	0	1	0	0	12.10000038	-2.63	-3.13	-2.18	no	none	NA	missed	5	other	2	other	0	0	0	0	1	0	0	0
1385	RD0489	2014	NA	no	0	female	36	11	NA	no	1	Reactive	Reactive	1	0	0	1	0	1	1	1	NA	0	0	1	1	1	0	0	NA	NA	-2.97	NA	no	none	no	complete	NA	cotrimoxazole ceftriaxo0e	7	first second	1	1	1	1	0	2	2	1
1386	RD1321	2020	1	no	0	male	8	6	NA	no	0	Non-reactive	Non-reactive	1	0	1	0	0	0	0	0	0	0	0	1	1	1	0	0	10.69999981	-1.87	-2.56	-1.99	no	none	NA	complete	5	cotrimoxazole ceftriaxo0e chloramphe0icol ge0tamici0	3	first second first first	1	3	1	1	0	4	greater than 4 compounds	1
1387	RD0211	2012	1	no	0	male	19	7	NA	no	1	Reactive	Reactive	1	0	0	1	0	1	1	1	NA	0	1	0	0	0	0	0	NA	NA	-6.71	NA	no	none	no	complete	5	cotrimoxazole be0z1lpe0icilli0 chloramphe0icol	5	first first first	1	3	0	0	0	3	3	1
1388	RD0192	2013	1	yes	NA	female	9	NA	7	no	0	Unknown	Unknown	0	0	0	0	1	0	1	0	NA	0	0	1	1	1	1	0	10	-3.79	-4.74	-3.49	no	none	no	NA	4	cotrimoxazole ceftriaxo0e	6	first second	1	1	1	1	0	2	2	1
1389	RD0956	2018	NA	no	0	female	20	7	NA	no	0	Unknown	Unknown	0	0	0	0	1	0	1	1	0	1	0	0	1	0	0	0	12	-5.21	-6.32	-5.58	no	none	yes	missed	NA	other	5	other	0	0	0	0	1	0	0	0
1390	RD1215	2019	NA	yes	NA	female	27	NA	NA	no	0	Non-reactive	Non-reactive	1	0	1	0	0	0	0	0	0	0	0	0	0	1	0	0	NA	NA	NA	NA	NA	NA	NA	missed	5	cotrimoxazole be0z1lpe0icilli0 ge0tamici0	1	first first first	1	3	0	0	0	3	3	1
1391	RD0159	2014	NA	yes	NA	female	17	NA	6	no	0	Unknown	Unknown	0	0	0	0	1	1	0	1	NA	0	0	0	0	1	0	0	NA	NA	-3.89	NA	yes	++	no	complete	5	cotrimoxazole chloramphe0icol ge0tamici0	3	first first first	1	3	0	0	0	3	3	1
1392	RD1101	2014	NA	yes	NA	female	17	NA	6	no	1	Reactive	Exposed	1	1	0	0	0	0	1	1	0	0	1	1	0	NA	0	0	10.89999962	-2.62	-3.81	-3.52	yes	++	no	complete	5	cotrimoxazole metro0idazole	4	first first	1	2	0	0	0	2	2	1
1393	RD0442	2016	0	no	0	male	45	3	NA	no	0	Unknown	Unknown	1	0	0	0	1	0	0	1	NA	0	0	1	0	1	0	0	NA	NA	-2.52	NA	yes	++	no	complete	5	cotrimoxazole	3	first	1	1	0	0	0	1	1	1
1394	RD1077	2020	0	no	0	male	79	9	NA	no	0	Unknown	Unknown	0	0	0	0	1	0	0	1	0	0	0	1	1	0	0	0	11	-4.94	-5.19	-2.97	no	none	NA	complete	NA	cotrimoxazole ceftriaxo0e chloramphe0icol ge0tamici0	3	first second first first	1	3	1	1	0	4	greater than 4 compounds	1
1395	RD0766	2013	0	no	0	male	27	7	NA	no	0	Unknown	Unknown	1	0	0	0	1	0	0	0	NA	0	0	0	0	0	0	1	NA	-2.05	-2.54	-2.06	yes	++	no	complete	5	cotrimoxazole chloramphe0icol ge0tamici0	1	first first first	1	3	0	0	0	3	3	1
1396	RD0812	2013	0	no	0	male	27	7	NA	no	1	Reactive	Reactive	1	0	0	1	0	0	1	0	NA	0	0	1	1	0	0	0	10	-4.83	-5.39	-4.77	yes	+++	no	complete	5	cotrimoxazole amikaci0 ceftriaxo0e chloramphe0icol ge0tamici0	4	first second second first first	1	3	1	2	0	5	greater than 4 compounds	1
1397	RD0588	2014	NA	no	0	male	34	8	NA	no	0	Unknown	Unknown	0	0	0	0	1	NA	NA	NA	NA	NA	NA	NA	NA	NA	NA	NA	13	NA	NA	NA	yes	++	NA	NA	NA		0		0	0	0	0	0	0	0	0
1398	RD1031	2014	NA	no	0	male	34	8	NA	no	1	Reactive	Reactive	1	0	0	1	0	0	1	1	0	0	0	1	1	0	0	0	13	-2.87	-3.39	-2.68	yes	++	NA	missed	5	cotrimoxazole amoxicilli0 be0z1lpe0icilli0 ge0tamici0 other	5	first first first first other	1	4	0	0	1	4	greater than 4 compounds	1
1399	RD1042	2015	NA	no	0	female	18	6	NA	no	1	Reactive	Reactive	1	0	0	1	0	0	0	0	0	0	0	0	0	0	0	0	9.600000381	-5.41	-5.24	-3.44	no	none	NA	complete	5	cotrimoxazole	1	first	1	1	0	0	0	1	1	1
1400	RD0703	2015	NA	no	0	female	18	6	NA	no	0	Unknown	Unknown	0	0	0	0	1	0	0	0	NA	0	0	1	0	0	0	0	NA	-5.41	-5.24	-3.44	no	none	no	complete	5	cotrimoxazole chloramphe0icol ge0tamici0	1	first first first	1	3	0	0	0	3	3	1
1401	RD1436	2018	1	no	0	male	6	9	NA	no	0	Unknown	Unknown	0	0	0	0	1	NA	NA	NA	NA	NA	NA	NA	NA	NA	NA	NA	10.60000038	-4.22	-5.51	-4.21	no	none	NA	NA	NA	amoxicilli0 be0z1lpe0icilli0 ge0tamici0	0	first first first	1	3	0	0	0	3	3	0
1402	RD0814	2015	0	no	0	female	109	5	NA	no	0	Unknown	Unknown	0	0	0	0	1	0	0	1	NA	0	0	0	0	1	0	0	NA	NA	-4.61	NA	yes	+++	no	complete	5	cotrimoxazole chloramphe0icol ge0tamici0	2	first first first	1	3	0	0	0	3	3	1
1403	RD1063	2018	1	no	0	male	7	7	NA	no	1	Reactive	Exposed	1	1	0	0	0	0	0	0	0	0	0	1	1	0	0	0	10.69999981	-2.52	-4.19	-3.88	no	none	NA	missed	5	be0z1lpe0icilli0 ceftriaxo0e ge0tamici0 other	2	first second first other	1	2	1	1	1	3	3	0
1404	RD0207	2012	0	no	0	male	118	10	NA	no	0	Unknown	Unknown	0	0	0	0	1	0	1	1	NA	0	1	1	0	0	0	0	NA	-3.31	-4.04	-2.86	yes	++	no	complete	5	cotrimoxazole chloramphe0icol ge0tamici0	4	first first first	1	3	0	0	0	3	3	1
1405	RD1354	2015	NA	no	0	male	29	13	NA	no	0	Unknown	Unknown	0	0	0	0	1	NA	NA	NA	NA	NA	NA	NA	NA	NA	NA	NA	10.05000019	-4.49	-4.98	-4.23	yes	+++	NA	NA	NA	cotrimoxazole chloramphe0icol ge0tamici0	0	first first first	1	3	0	0	0	3	3	1
1406	RD1446	2018	1	no	0	female	9	10	NA	no	0	Unknown	Unknown	0	0	0	0	1	NA	NA	NA	NA	NA	NA	NA	NA	NA	NA	NA	10.25	-2.25	-3.86	-3.54	no	none	NA	NA	NA	be0z1lpe0icilli0 ge0tamici0 other	0	first first other	1	2	0	0	1	2	2	0
1407	RD0356	2013	0	no	0	female	32	6	NA	no	0	Unknown	Unknown	0	0	0	0	1	0	1	1	NA	0	1	0	0	0	0	0	NA	NA	-1.41	NA	yes	+	no	complete	5	cotrimoxazole be0z1lpe0icilli0 ceftriaxo0e ge0tamici0	3	first first second first	1	3	1	1	0	4	greater than 4 compounds	1
1408	RD0112	2013	0	no	0	female	9	5	NA	no	0	Unknown	Unknown	0	0	0	0	1	0	0	0	NA	0	1	1	0	0	0	0	NA	-1.72	-2.51	-2.05	yes	++	no	NA	5	cotrimoxazole	2	first	1	1	0	0	0	1	1	1
1409	RD1165	2018	1	no	0	female	19	5	NA	yes	0	Non-reactive	Non-reactive	1	0	1	0	0	0	0	0	0	0	0	0	0	0	0	1	8.5	-5.99	-6.21	-4.69	no	none	NA	complete	5	amoxicilli0 other	1	first other	1	1	0	0	1	1	1	0
1410	RD0336	2013	0	yes	NA	male	21	NA	9	no	0	Unknown	Unknown	1	0	0	0	1	1	1	1	NA	0	1	1	0	0	0	0	NA	-2.83	-4.34	-4.39	no	none	no	missed	5	cotrimoxazole be0z1lpe0icilli0 ge0tamici0	5	first first first	1	3	0	0	0	3	3	1
1411	RD1127	2015	NA	no	0	male	62	7	NA	yes	0	Unknown	Unknown	0	0	0	0	1	0	1	1	0	0	1	0	0	1	0	1	13	-4.72	-4.22	-1.4	NA	NA	no	complete	5	cotrimoxazole amoxicilli0 ge0tamici0	5	first first first	1	3	0	0	0	3	3	1
1412	RD1300	2017	0	no	0	male	29	3	NA	no	0	Non-reactive	Non-reactive	1	0	1	0	0	0	0	0	0	0	0	1	0	0	0	0	13.44999981	-4.4	-3.04	-0.92	yes	++	NA	complete	5	be0z1lpe0icilli0 ge0tamici0 other	1	first first other	1	2	0	0	1	2	2	0
1413	RD1281	2019	0	no	0	male	63	10	NA	yes	1	Reactive	Reactive	1	0	0	1	0	0	1	1	0	0	0	1	0	0	0	0	11	-4.37	-5.95	-5.7	no	none	NA	NA	NA	be0z1lpe0icilli0 ge0tamici0 other	4	first first other	1	2	0	0	1	2	2	0
1414	RD0284	2014	NA	no	0	female	10	7	NA	no	0	Unknown	Unknown	0	0	0	0	1	0	1	0	NA	0	0	1	0	0	0	0	NA	NA	-3.38	NA	no	none	no	complete	5	cotrimoxazole chloramphe0icol ge0tamici0	2	first first first	1	3	0	0	0	3	3	1
1415	RD0900	2015	NA	no	0	male	32	6	NA	yes	0	Unknown	Unknown	1	0	0	0	1	0	1	0	NA	NA	0	1	1	0	0	0	NA	NA	-5.17	NA	no	none	yes	complete	5	cotrimoxazole chloramphe0icol ge0tamici0	4	first first first	1	3	0	0	0	3	3	1
1416	RD0705	2016	0	no	0	female	12	11	NA	no	1	Reactive	Exposed	1	1	0	0	0	0	1	1	NA	0	0	1	0	0	0	0	NA	NA	-2.69	NA	yes	++	no	complete	5	cotrimoxazole ceftriaxo0e	3	first second	1	1	1	1	0	2	2	1
1417	RD0351	2012	NA	no	0	female	39	6	NA	no	0	Unknown	Unknown	0	0	0	0	1	0	0	1	NA	0	0	0	0	0	0	0	14	NA	-3.87	NA	yes	+++	no	complete	5	chloramphe0icol ge0tamici0	1	first first	1	2	0	0	0	2	2	0
1418	RD0322	2013	NA	yes	NA	male	134	NA	0.5	no	0	Unknown	Unknown	0	0	0	0	1	1	0	1	NA	0	0	1	0	0	0	0	NA	NA	NA	NA	no	none	no	complete	5	cotrimoxazole	3	first	1	1	0	0	0	1	1	1
1419	RD0291	2014	NA	no	0	female	39	8	NA	no	0	Unknown	Unknown	1	0	0	0	1	1	1	0	NA	1	0	0	0	0	0	0	13	NA	-4.95	NA	yes	+++	yes	complete	NA	cotrimoxazole chloramphe0icol ge0tamici0	4	first first first	1	3	0	0	0	3	3	1
1420	RD1124	2014	1	no	1	male	8	NA	NA	no	1	Reactive	Exposed	1	1	0	0	0	0	1	0	0	0	0	0	0	1	0	0	11.89999962	-3.41	NA	NA	NA	NA	NA	complete	5	cotrimoxazole chloramphe0icol ge0tamici0	2	first first first	1	3	0	0	0	3	3	1
1421	RD0307	2014	1	no	1	male	8	NA	NA	no	0	Unknown	Unknown	0	0	0	0	1	1	1	1	NA	0	1	1	1	1	0	1	NA	NA	NA	NA	NA	NA	no	complete	4	cotrimoxazole ceftriaxo0e	9	first second	1	1	1	1	0	2	2	1
1422	RD0545	2012	0	no	0	female	16	9	NA	no	0	Unknown	Unknown	0	0	0	0	1	0	0	0	NA	0	1	0	0	0	0	0	13	-1.65	-0.8	-0.07	yes	++	no	complete	5	cotrimoxazole chloramphe0icol ge0tamici0	1	first first first	1	3	0	0	0	3	3	1
1423	RD0699	2013	0	no	0	male	32	11	NA	no	1	Reactive	Reactive	1	0	0	1	0	0	0	0	NA	NA	0	0	0	0	0	0	NA	NA	-1.53	NA	yes	+++	no	complete	5	cotrimoxazole amoxicilli0 ceftriaxo0e	1	first first second	1	2	1	1	0	3	3	1
1424	RD0842	2014	NA	no	0	male	19	13	NA	no	0	Unknown	Unknown	0	0	0	0	1	0	0	1	NA	0	1	1	0	NA	NA	0	NA	NA	-2.01	NA	yes	+++	no	complete	5	cotrimoxazole chloramphe0icol ge0tamici0 metro0idazole	3	first first first first	1	4	0	0	0	4	greater than 4 compounds	1
1425	RD1004	2014	NA	no	0	male	19	13	NA	no	1	Reactive	Reactive	1	0	0	1	0	0	1	0	0	0	0	1	0	0	0	0	12.5	-2.57	-1.13	0.11	yes	+++	NA	NA	5	cotrimoxazole chloramphe0icol ge0tamici0	3	first first first	1	3	0	0	0	3	3	1
1426	RD0277	2015	NA	no	0	male	22	7	NA	no	1	Reactive	Reactive	1	0	0	1	0	1	1	0	NA	0	0	1	0	0	0	1	NA	NA	-3.67	NA	no	none	no	complete	5	cotrimoxazole be0z1lpe0icilli0 chloramphe0icol	5	first first first	1	3	0	0	0	3	3	1
1427	RD0774	2016	0	no	0	female	33	7	NA	no	0	Unknown	Unknown	1	0	0	0	1	0	0	0	NA	0	0	0	0	1	0	0	NA	NA	NA	NA	yes	+++	no	NA	5	cotrimoxazole be0z1lpe0icilli0 cefotaxmie ge0tamici0	1	first first second first	1	3	1	1	0	4	greater than 4 compounds	1
1428	RD0928	2016	NA	yes	NA	male	11	NA	2	yes	1	Reactive	Exposed	1	1	0	0	0	1	1	1	NA	0	1	0	0	0	0	0	NA	NA	NA	NA	no	none	no	missed	5	cotrimoxazole be0z1lpe0icilli0 ceftriaxo0e ge0tamici0	4	first first second first	1	3	1	1	0	4	greater than 4 compounds	1
1429	RD1487	2017	0	no	0	female	154	6	NA	no	1	Reactive	Reactive	1	0	0	1	0	0	0	1	0	0	0	0	0	0	0	0	13.10000038	-2.98	NA	-4.99	no	none	NA	complete	5	cotrimoxazole ceftriaxo0e other	2	first second other	1	1	1	1	1	2	2	1
1430	RD0028	2012	0	no	0	female	26	8	NA	no	0	Unknown	Unknown	0	0	0	0	1	0	0	0	NA	0	1	1	0	0	0	0	15	-2.83	-1.48	0.12	yes	++	no	complete	5	cotrimoxazole chloramphe0icol ge0tamici0	2	first first first	1	3	0	0	0	3	3	1
1431	RD0435	2013	NA	yes	NA	male	11	NA	1	no	0	Unknown	Unknown	0	0	0	0	1	1	0	1	NA	0	1	1	1	0	0	0	NA	-1.95	NA	NA	no	none	no	NA	3	cotrimoxazole be0z1lpe0icilli0 ge0tamici0	6	first first first	1	3	0	0	0	3	3	1
1432	RD0786	2012	NA	no	0	female	156	13	NA	no	0	Unknown	Unknown	1	0	0	0	1	0	1	0	NA	0	0	1	0	0	0	0	11	NA	NA	NA	yes	++	no	NA	5	cotrimoxazole chloramphe0icol ge0tamici0	2	first first first	1	3	0	0	0	3	3	1
1433	RD0757	2016	0	no	0	male	10	8	NA	no	1	Reactive	Exposed	1	1	0	0	0	0	0	0	NA	0	0	1	0	0	0	0	9	NA	NA	NA	no	none	no	complete	5	cotrimoxazole be0z1lpe0icilli0 ge0tamici0	1	first first first	1	3	0	0	0	3	3	1
1434	RD0499	2012	1	no	0	female	22	11	NA	no	0	Unknown	Unknown	0	0	0	0	1	0	1	0	NA	0	1	1	0	1	1	0	NA	NA	-4.84	NA	no	none	no	complete	5	cotrimoxazole be0z1lpe0icilli0 ge0tamici0	5	first first first	1	3	0	0	0	3	3	1
1435	RD0100	2013	1	no	1	female	14	NA	NA	no	0	Unknown	Unknown	0	0	0	0	1	0	0	1	NA	0	0	1	1	0	0	0	NA	NA	-2.49	NA	no	none	no	complete	5	cotrimoxazole ceftriaxo0e chloramphe0icol ge0tamici0 metro0idazole	3	first second first first first	1	4	1	1	0	5	greater than 4 compounds	1
1436	RD1370	2015	0	yes	NA	male	7	NA	4	no	0	Unknown	Unknown	0	0	0	0	1	NA	NA	NA	NA	NA	NA	NA	NA	NA	NA	NA	10.5	-3.53	-4.19	-2.84	no	none	NA	NA	NA	cotrimoxazole be0z1lpe0icilli0 ge0tamici0	0	first first first	1	3	0	0	0	3	3	1
1437	RD0722	2015	0	yes	NA	male	7	NA	4	no	0	Unknown	Unknown	1	0	0	0	1	0	0	1	NA	0	0	0	0	0	0	0	NA	NA	-4.41	NA	no	none	no	complete	5	cotrimoxazole	1	first	1	1	0	0	0	1	1	1
1438	RD0042	2014	0	no	0	male	9	4	NA	no	0	Unknown	Unknown	1	0	0	0	1	0	1	0	NA	0	0	1	0	0	0	0	NA	NA	-4.38	NA	yes	++	no	NA	5	cotrimoxazole be0z1lpe0icilli0 ge0tamici0	2	first first first	1	3	0	0	0	3	3	1
1439	RD1322	2020	0	no	0	male	28	6	NA	no	1	Reactive	Reactive	1	0	0	1	0	1	1	0	0	0	1	1	1	0	1	0	10.5	-6.65	-6.61	-5.71	no	none	no	complete	4	cotrimoxazole ceftriaxo0e chloramphe0icol ge0tamici0 metro0idazole	8	first second first first first	1	4	1	1	0	5	greater than 4 compounds	1
1440	RD0650	2012	NA	no	0	male	8	30	NA	no	0	Unknown	Unknown	0	0	0	0	1	1	1	1	NA	0	1	1	0	0	0	0	NA	-3.91	-5.63	-5.14	no	none	no	complete	5	cotrimoxazole be0z1lpe0icilli0 ceftriaxo0e chloramphe0icol ge0tamici0 metro0idazole	5	first first second first first first	1	5	1	1	0	6	greater than 4 compounds	1
1441	RD0894	2013	0	no	0	female	17	7	NA	yes	0	Unknown	Unknown	1	0	0	0	1	0	0	0	NA	0	1	1	0	0	0	1	11	NA	-4.55	NA	no	none	no	complete	5	cotrimoxazole	3	first	1	1	0	0	0	1	1	1
1442	RD1358	2014	0	no	0	male	27	4	NA	no	0	Unknown	Unknown	0	0	0	0	1	NA	NA	NA	NA	NA	NA	NA	NA	NA	NA	NA	14.35000038	-3.01	-1.67	-0.07	yes	+++	NA	NA	NA	cotrimoxazole chloramphe0icol ge0tamici0	0	first first first	1	3	0	0	0	3	3	1
1443	RD0622	2014	0	no	0	male	27	4	NA	no	0	Unknown	Unknown	0	0	0	0	1	0	1	1	NA	0	1	1	0	0	0	1	NA	NA	-2.33	NA	yes	+++	no	complete	5	cotrimoxazole chloramphe0icol ciprofloxaci0 ge0tamici0	5	first first second first	1	3	1	1	0	4	greater than 4 compounds	1
1444	RD1485	2019	0	no	0	female	24	5	NA	yes	0	Non-reactive	Non-reactive	1	0	1	0	0	0	1	0	0	0	1	0	0	0	0	0	12	-1.84	-2.86	-2.54	no	none	yes	complete	5	cotrimoxazole be0z1lpe0icilli0 ge0tamici0 other	3	first first first other	1	3	0	0	1	3	3	1
1445	RD0033	2012	1	no	0	male	11	11	NA	no	0	Unknown	Unknown	0	0	0	0	1	0	1	0	NA	0	0	1	0	0	0	0	NA	-4.53	-5.09	-4	no	none	no	complete	5	cotrimoxazole be0z1lpe0icilli0 chloramphe0icol ge0tamici0	2	first first first first	1	4	0	0	0	4	greater than 4 compounds	1
1446	RD0869	2013	0	no	0	female	30	10	NA	no	0	Unknown	Unknown	0	0	0	0	1	0	1	0	NA	0	0	0	0	0	0	0	15	NA	-1.97	NA	yes	++	no	complete	5	cotrimoxazole chloramphe0icol ge0tamici0	1	first first first	1	3	0	0	0	3	3	1
1447	RD0116	2012	0	no	0	female	48	5	NA	no	0	Unknown	Unknown	0	0	0	0	1	0	0	0	NA	0	0	0	0	0	0	0	13	-1.79	-1.21	-0.2	yes	+++	no	complete	5	cotrimoxazole	0	first	1	1	0	0	0	1	1	1
1448	RD0617	2016	0	no	0	male	46	12	NA	no	0	Unknown	Unknown	1	0	0	0	1	0	0	0	NA	0	0	0	0	0	0	0	NA	-4.17	-5.6	-5.64	no	none	yes	missed	5	cotrimoxazole be0z1lpe0icilli0 ge0tamici0	1	first first first	1	3	0	0	0	3	3	1
1449	RD1075	2020	0	no	0	female	145	5	NA	no	1	Reactive	Reactive	1	0	0	1	0	NA	NA	NA	NA	NA	NA	NA	NA	NA	NA	NA	11.5	NA	NA	NA	no	none	NA	missed	NA	cotrimoxazole chloramphe0icol ge0tamici0	1	first first first	1	3	0	0	0	3	3	1
1450	RD0658	2013	0	no	0	female	14	4	NA	no	0	Unknown	Unknown	0	0	0	0	1	0	1	1	NA	0	1	1	0	0	0	0	12	-3.12	-3.66	-2.83	yes	+	no	complete	5	cotrimoxazole chloramphe0icol ge0tamici0	4	first first first	1	3	0	0	0	3	3	1
1451	RD0684	2015	1	no	0	female	12	7	NA	no	0	Unknown	Unknown	1	0	0	0	1	NA	0	0	NA	0	1	1	0	1	0	0	NA	NA	-6.02	NA	no	none	no	missed	5	cotrimoxazole be0z1lpe0icilli0 ge0tamici0	3	first first first	1	3	0	0	0	3	3	1
1452	RD0874	2016	0	no	0	female	108	16	NA	no	1	Reactive	Reactive	1	0	0	1	0	0	1	0	NA	0	0	1	1	1	0	0	NA	-4.01	-4.47	-2.83	no	none	no	NA	5	cotrimoxazole ceftriaxo0e	5	first second	1	1	1	1	0	2	2	1
1453	RD0379	2012	1	no	0	female	9	7	NA	no	0	Unknown	Unknown	0	0	0	0	1	0	1	1	NA	0	0	0	0	0	0	0	NA	NA	-3.28	NA	no	none	no	missed	5	cotrimoxazole	2	first	1	1	0	0	0	1	1	1
1454	RD1429	2018	0	no	0	female	76	3	NA	yes	0	Unknown	Unknown	0	0	0	0	1	NA	NA	NA	NA	NA	NA	NA	NA	NA	NA	NA	11	-5.18	-5.02	-2.19	no	none	NA	NA	NA	be0z1lpe0icilli0 ge0tamici0 other	0	first first other	1	2	0	0	1	2	2	0
1455	RD0632	2013	1	no	0	male	10	2	NA	no	0	Unknown	Unknown	1	0	0	0	1	0	0	0	NA	0	0	0	0	0	0	0	10	NA	-4.93	NA	no	none	no	complete	5	cotrimoxazole	0	first	1	1	0	0	0	1	1	1
1456	RD0343	2015	NA	no	0	female	48	4	NA	no	0	Unknown	Unknown	0	0	0	0	1	0	0	0	NA	0	0	0	0	0	0	0	NA	NA	-1.52	NA	yes	++	no	NA	NA	cotrimoxazole be0z1lpe0icilli0 chloramphe0icol ge0tamici0	0	first first first first	1	4	0	0	0	4	greater than 4 compounds	1
1457	RD0923	2015	0	no	0	female	144	11	NA	yes	0	Unknown	Unknown	1	0	0	0	1	0	0	0	NA	0	0	1	0	0	0	0	NA	NA	NA	NA	yes	+	yes	complete	5	cotrimoxazole ceftriaxo0e ge0tamici0 metro0idazole	2	first second first first	1	3	1	1	0	4	greater than 4 compounds	1
1458	RD0041	2012	0	yes	NA	male	93	NA	6	no	0	Unknown	Unknown	0	0	0	0	1	0	0	1	NA	0	1	0	0	1	1	1	12	-4.66	-4.81	-2.27	yes	+++	no	NA	5	cotrimoxazole chloramphe0icol ge0tamici0 metro0idazole	5	first first first first	1	4	0	0	0	4	greater than 4 compounds	1
1459	RD0149	2013	1	no	0	male	11	7	NA	no	0	Unknown	Unknown	0	0	0	0	1	NA	0	1	NA	NA	0	0	0	0	0	0	NA	-1.95	-4.26	-4.67	no	none	no	complete	5	cotrimoxazole other	1	first other	1	1	0	0	1	1	1	1
1460	RD1269	2019	NA	no	0	male	21	7	NA	no	0	Non-reactive	Non-reactive	1	0	1	0	0	0	1	1	0	0	1	1	0	0	0	0	9.199999809	-8.4	-6.29	-2.82	no	none	NA	complete	5	amoxicilli0 other	4	first other	1	1	0	0	1	1	1	0
1461	RD1374	2014	NA	no	0	male	120	13	NA	no	0	Unknown	Unknown	0	0	0	0	1	NA	NA	NA	NA	NA	NA	NA	NA	NA	NA	NA	15.75	-4.83	-3.47	0.14	yes	++	NA	NA	NA	ceftriaxo0e metro0idazole other	0	second first other	1	1	1	1	1	2	2	0
1462	RD0320	2014	NA	no	0	male	120	13	NA	no	0	Unknown	Unknown	0	0	0	0	1	0	1	1	NA	0	1	0	0	1	0	0	NA	-4.83	-3.14	0.56	yes	++	no	complete	5	cotrimoxazole chloramphe0icol ge0tamici0 metro0idazole	4	first first first first	1	4	0	0	0	4	greater than 4 compounds	1
1463	RD0552	2016	0	no	0	female	31	5	NA	no	0	Unknown	Unknown	1	0	0	0	1	0	0	0	NA	0	0	0	0	0	0	0	NA	-4.6	-4.29	-2.31	no	none	yes	complete	5	cotrimoxazole chloramphe0icol ge0tamici0	1	first first first	1	3	0	0	0	3	3	1
1464	RD0746	2013	0	yes	NA	female	26	NA	7	no	0	Unknown	Unknown	0	0	0	0	1	0	0	0	NA	0	1	0	0	0	0	0	10	-7.34	-7	NA	yes	++	yes	NA	NA	cotrimoxazole ceftriaxo0e chloramphe0icol ge0tamici0 metro0idazole	2	first second first first first	1	4	1	1	0	5	greater than 4 compounds	1
1465	RD1160	2018	1	no	0	male	20	5	NA	yes	0	Non-reactive	Non-reactive	1	0	1	0	0	0	1	0	0	NA	0	1	1	0	0	0	13.30000019	-3.45	-3.34	-2.38	no	none	NA	missed	5	be0z1lpe0icilli0 ge0tamici0 other	3	first first other	1	2	0	0	1	2	2	0
1466	RD0680	2015	0	yes	NA	male	24	NA	5	no	1	Reactive	Reactive	1	0	0	1	0	0	1	1	NA	0	0	0	0	0	0	0	NA	NA	-5.43	NA	yes	+++	no	NA	5	cotrimoxazole chloramphe0icol ge0tamici0	3	first first first	1	3	0	0	0	3	3	1
1467	RD1050	2017	0	no	0	male	NA	6	NA	no	0	Non-reactive	Non-reactive	1	0	1	0	0	0	1	0	0	0	0	0	0	0	0	0	12.80000019	NA	NA	NA	no	none	no	complete	5	ceftriaxo0e	1	second	0	0	1	1	0	1	1	0
1468	RD0008	2015	1	no	0	female	12	7	NA	no	0	Unknown	Unknown	0	0	0	0	1	0	1	1	NA	0	0	1	1	0	0	1	NA	NA	-4.46	NA	no	none	no	NA	NA	chloramphe0icol ge0tamici0	5	first first	1	2	0	0	0	2	2	0
1469	RD0986	2015	1	no	0	female	12	7	NA	no	1	Reactive	Exposed	1	1	0	0	0	1	0	1	0	0	1	0	0	0	0	0	9.600000381	-3.92	-4.01	-2.47	no	none	NA	NA	5	cotrimoxazole ceftriaxo0e	3	first second	1	1	1	1	0	2	2	1
1470	RD0389	2016	0	no	0	female	20	17	NA	no	1	Reactive	Reactive	1	0	0	1	0	0	0	0	NA	0	1	1	0	0	0	1	NA	-5.21	-5.56	-4.24	no	none	no	complete	5	cotrimoxazole chloramphe0icol ge0tamici0	4	first first first	1	3	0	0	0	3	3	1
1471	RD1047	2017	NA	no	0	female	17	4	NA	no	1	Reactive	Exposed	1	1	0	0	0	0	1	0	0	0	0	0	0	1	0	0	10.5	-3.32	-3.99	-3.24	no	none	no	complete	2	be0z1lpe0icilli0 ge0tamici0 other	3	first first other	1	2	0	0	1	2	2	0
1472	RD0138	2012	1	no	0	female	8	16	NA	no	0	Unknown	Unknown	0	0	0	0	1	0	1	0	NA	0	0	1	1	0	0	0	11	0.52	-2.19	-3.33	yes	+	no	complete	5	cotrimoxazole ceftriaxo0e	3	first second	1	1	1	1	0	2	2	1
1473	RD0555	2013	0	no	0	female	47	9	NA	no	0	Unknown	Unknown	1	0	0	0	1	0	1	0	NA	0	0	1	0	0	0	0	NA	-2.85	-1.86	-0.2	yes	+++	no	complete	5	cotrimoxazole chloramphe0icol ge0tamici0 metro0idazole	2	first first first first	1	4	0	0	0	4	greater than 4 compounds	1
1474	RD1253	2015	NA	no	0	male	38	8	NA	no	1	Reactive	Reactive	1	0	0	1	0	0	0	1	0	0	0	0	0	0	0	1	15	-4.84	-2.43	0.62	yes	+++	no	complete	5	amoxicilli0 be0z1lpe0icilli0 ge0tamici0 other	3	first first first other	1	3	0	0	1	3	3	0
1475	RD0385	2015	NA	no	0	male	38	8	NA	no	0	Unknown	Unknown	0	0	0	0	1	1	1	0	NA	1	0	1	0	0	0	1	15	-4.84	-2.39	0.68	yes	+++	yes	complete	5	cotrimoxazole chloramphe0icol ge0tamici0	6	first first first	1	3	0	0	0	3	3	1
1476	RD0716	2015	0	no	0	male	31	4	NA	no	0	Unknown	Unknown	1	0	0	0	1	0	0	0	NA	0	0	0	0	0	0	0	NA	NA	-3.49	NA	yes	+++	yes	complete	5	cotrimoxazole chloramphe0icol ge0tamici0	1	first first first	1	3	0	0	0	3	3	1
1477	RD1131	2015	0	no	0	male	31	4	NA	no	1	Reactive	Reactive	1	0	0	1	0	0	NA	NA	NA	1	NA	1	NA	NA	NA	NA	14.25	-4.33	-3.07	-0.94	yes	+++	yes	complete	NA	be0z1lpe0icilli0 ge0tamici0 other	4	first first other	1	2	0	0	1	2	2	0
1478	RD0051	2013	1	no	0	female	17	6	NA	no	0	Unknown	Unknown	0	0	0	0	1	1	0	1	NA	0	1	0	0	0	0	0	10	-4.44	-5.28	-4.39	no	none	no	complete	5	cotrimoxazole be0z1lpe0icilli0 ge0tamici0	3	first first first	1	3	0	0	0	3	3	1
1479	RD1359	2014	NA	yes	NA	male	15	NA	9	yes	0	Unknown	Unknown	0	0	0	0	1	NA	NA	NA	NA	NA	NA	NA	NA	NA	NA	NA	7.300000191	-4.21	-5.98	-6.11	no	none	NA	NA	NA	cotrimoxazole	0	first	1	1	0	0	0	1	1	1
1480	RD0951	2014	NA	yes	NA	male	15	NA	9	yes	0	Unknown	Unknown	0	0	0	0	1	NA	NA	NA	NA	NA	NA	NA	NA	NA	NA	NA	NA	NA	-6.38	NA	no	none	no	NA	NA	cotrimoxazole ceftriaxo0e chloramphe0icol ge0tamici0	0	first second first first	1	3	1	1	0	4	greater than 4 compounds	1
1481	RD0603	2012	NA	no	0	male	27	6	NA	no	1	Reactive	Reactive	1	0	0	1	0	0	1	0	NA	0	1	1	0	0	0	0	NA	-4.21	-4.21	-3.11	yes	++	no	complete	5	cotrimoxazole chloramphe0icol ge0tamici0	4	first first first	1	3	0	0	0	3	3	1
1482	RD1326	2020	0	no	0	female	32	2	NA	yes	0	Non-reactive	Non-reactive	1	0	1	0	0	0	0	0	0	0	0	0	0	0	0	0	13.19999981	-1.32	-1.56	-1.21	yes	+++	NA	missed	5	cotrimoxazole chloramphe0icol ge0tamici0 metro0idazole	0	first first first first	1	4	0	0	0	4	greater than 4 compounds	1
1483	RD0671	2012	0	no	0	female	41	23	NA	no	0	Unknown	Unknown	1	0	0	0	1	0	1	1	NA	0	1	0	0	0	0	0	NA	-4.33	-3.12	-0.48	yes	+++	no	complete	5	cotrimoxazole chloramphe0icol ge0tamici0 metro0idazole	3	first first first first	1	4	0	0	0	4	greater than 4 compounds	1
1484	RD0497	2013	0	no	0	male	30	8	NA	no	0	Unknown	Unknown	1	0	0	0	1	0	1	1	NA	0	0	1	0	0	0	0	NA	-3.5	-3.06	-1.59	yes	++	no	complete	5	cotrimoxazole chloramphe0icol ge0tamici0	3	first first first	1	3	0	0	0	3	3	1
1485	RD1025	2014	NA	no	0	female	8	7	NA	no	0	Unknown	Unknown	0	0	0	0	1	1	1	1	0	0	1	1	0	0	0	0	9.699999809	-3.33	-4.54	-3.49	yes	+	NA	missed	5	amikaci0 be0z1lpe0icilli0 ceftriaxo0e ge0tamici0 other	5	second first second first other	1	2	1	2	1	4	greater than 4 compounds	0
1486	RD0613	2014	NA	no	0	female	8	7	NA	no	0	Unknown	Unknown	0	0	0	0	1	NA	NA	NA	NA	NA	NA	NA	NA	NA	NA	NA	NA	NA	-4.37	NA	yes	+	no	NA	NA	cotrimoxazole	0	first	1	1	0	0	0	1	1	1
1487	RD1110	2014	NA	no	0	female	54	9	NA	no	0	Non-reactive	Non-reactive	1	0	1	0	0	0	1	1	0	0	1	1	0	1	0	1	15.19999981	-6.1	-3.62	0.62	yes	+	yes	complete	3	cotrimoxazole chloramphe0icol ge0tamici0	8	first first first	1	3	0	0	0	3	3	1
1488	RD0867	2014	NA	no	0	female	54	9	NA	no	0	Unknown	Unknown	0	0	0	0	1	0	0	0	NA	0	0	0	0	0	0	0	NA	NA	-3.5	NA	yes	+	no	complete	5	cotrimoxazole chloramphe0icol ge0tamici0	0	first first first	1	3	0	0	0	3	3	1
1489	RD0707	2012	0	no	0	female	17	9	NA	no	0	Unknown	Unknown	0	0	0	0	1	0	1	1	NA	0	1	1	0	0	0	0	NA	NA	-0.44	NA	yes	+	no	missed	5	cotrimoxazole chloramphe0icol ge0tamici0	4	first first first	1	3	0	0	0	3	3	1
1490	RD0987	2015	0	no	0	female	92	43	NA	no	0	Non-reactive	Non-reactive	1	0	1	0	0	1	1	NA	NA	0	1	1	0	1	NA	NA	11.25	-2.92	-3.84	-2.9	no	none	NA	NA	5	cotrimoxazole ceftriaxo0e	5	first second	1	1	1	1	0	2	2	1
1491	RD1327	2020	0	no	0	female	28	6	NA	no	0	Non-reactive	Non-reactive	1	0	1	0	0	0	0	0	0	0	0	0	0	0	0	0	11.5	-2.65	-2.72	-1.61	yes	++	NA	complete	5	cotrimoxazole chloramphe0icol ge0tamici0	0	first first first	1	3	0	0	0	3	3	1
1492	RD1020	2015	0	yes	NA	female	19	NA	5	no	0	Non-reactive	Non-reactive	1	0	1	0	0	0	1	1	0	NA	1	0	0	0	0	0	10.10000038	-4.57	-4.23	-2.52	no	none	NA	missed	5	be0z1lpe0icilli0 ceftriaxo0e ge0tamici0 other	3	first second first other	1	2	1	1	1	3	3	0
1493	RD0483	2015	0	yes	NA	female	19	NA	5	no	1	Reactive	Reactive	1	0	0	1	0	0	0	0	NA	0	0	1	0	0	0	0	NA	NA	-4.29	NA	no	none	no	complete	5	cotrimoxazole chloramphe0icol ge0tamici0	2	first first first	1	3	0	0	0	3	3	1
1494	RD0590	2012	0	no	1	male	13	NA	NA	no	0	Unknown	Unknown	0	0	0	0	1	NA	NA	NA	NA	NA	NA	NA	NA	NA	NA	NA	10	-1.62	-3.11	-3.28	yes	+	NA	NA	NA	cotrimoxazole ceftriaxo0e ge0tamici0	0	first second first	1	2	1	1	0	3	3	1
1495	RD0937	2015	NA	no	0	female	46	5	NA	yes	0	Unknown	Unknown	1	0	0	0	1	0	NA	NA	NA	NA	NA	NA	NA	NA	NA	NA	NA	NA	-3.34	NA	yes	++	no	complete	5	cotrimoxazole ciprofloxaci0	0	first second	1	1	1	1	0	2	2	1
1496	RD0953	2016	NA	no	0	female	31	3	NA	yes	0	Unknown	Unknown	1	0	0	0	1	0	1	0	NA	1	0	1	0	0	0	0	NA	-3.48	-3.65	-2.19	no	none	yes	complete	5	cotrimoxazole ceftriaxo0e	4	first second	1	1	1	1	0	2	2	1
1497	RD0611	2016	0	no	0	female	194	13	NA	no	0	Unknown	Unknown	1	0	0	0	1	0	0	0	NA	1	0	1	0	0	0	0	14	NA	NA	NA	yes	+++	yes	NA	5	cotrimoxazole chloramphe0icol ge0tamici0 metro0idazole	3	first first first first	1	4	0	0	0	4	greater than 4 compounds	1
[truncated: 6 more columns]
